# Supplementary material for: Comprehensive Transcriptome–Metabolome Analysis and Evaluation of the Dark_Pur Gene from Brassica juncea that Controls the Differential Regulation of Anthocyanins in Brassica rapa
Source: Genes (Basel). 2022 Jan 31;13(2):283. doi: 10.3390/genes13020283 (PMC8871995; doi:10.3390/genes13020283)
Supplement: Supplementary file 1 [file genes-13-00283-s001.zip › revision-supplementary table.xlsx]

## Sheet: table S1
Table S1. The primer of Dark_Pur
Primer	Sequence
Dark_Pur-F	ATGGATGATCTGTCGTATAGGTT
Dark_Pur-R	CTAATCAAGCTCCCCAGTCTCTTC
Dark_Pur-Promoter-F	TGCAATTCACCAAGTTTGACTT
Dark_Pur-Promoter-R	CGCACTCCCTCAAGAGACAA

## Sheet: table S2
Table S2. Specific primers for differential gene sequences for qRT-PCR
Gene name	Forward (5’ to 3’)	Reverse (5’ to 3’)
BraA09g028560.3C	ACCGCGAGAAGAGCTTAACC	CTTACCGATACGCATCCGCT
BraA07g035710.3C	CTCAACATCGGTCTCGTCCC	ACCATGGTTAGAGGATCCGC
BraA04g021550.3C	CACCTCTTTCACCGACCTCC	TGCGGAGAAGAGGAGAGTCA
BraA02g040310.3C	TATCCCTCAGCCACGCTACT	TGACGTCGAAGCTTGTGACA
BraAnng003710.3C	CGGATCGTCAGGAGTTGCTT	CCATACCCATGTGTGTGGCT
BjuB010898	TTCTGCAATAAAAACAGTCTCAGCC	TCCCCAGCTCTTCATTGAACAAAC
Bra-actin	GGAGCTGAGAGATTCCGTTG	GAACCACCACTGAGGACGAT
BjActin	CTTCTTACCGAGGCTCCTCT	AAGGATCTTCATGAGGTAATCAGT

## Sheet: table S3
Table S3. Transcriptome sequencing data quality and output statistics
Chinese cabbage
Samples	Clean reads	Clean bases	GC Content	%≥Q30
GC-C-1	21162605	6336166378	0.4697	0.9395
GC-C-2	27341440	8181003510	0.4715	0.9431
GC-C-3	24032375	7190250884	0.4707	0.9431
GC-I-1	24362875	7238248412	0.4803	0.9499
GC-I-2	21882885	6533005000	0.4794	0.9458
GC-I-3	23820471	7100132588	0.4808	0.9481
GC-II-1	23727466	7084099378	0.4773	0.9489
GC-II-2	24016987	7183179144	0.4842	0.9448
GC-II-3	22673945	6779383556	0.4802	0.9522
PC-C-1	25557443	7644442964	0.4731	0.9338
PC-C-2	22787784	6819854540	0.4627	0.9323
PC-C-3	22467940	6722730060	0.4688	0.932
PC-I-1	23594795	7046282846	0.4856	0.9515
PC-I-2	28428975	8472481402	0.4831	0.9477
PC-I-3	27235381	8119459982	0.4863	0.946
PC-II-1	20679076	6181524422	0.4783	0.9437
PC-II-2	24357609	7283050346	0.4797	0.9474
PC-II-3	28896359	8640229694	0.4767	0.9476
Mustard
Samples	Clean reads	Clean bases	GC Content	%≥Q30
GM-C-1	24856499	7424321712	0.4745	0.9294
GM-C-2	24842989	7429331196	0.4747	0.9322
GM-C-3	22702170	6789385630	0.4638	0.9327
GM-I-1	23750320	7102367272	0.4798	0.9474
GM-I-2	24729549	7394060686	0.4822	0.9479
GM-I-3	24238568	7248111024	0.4852	0.9459
GM-II-1	22539014	6735924584	0.4815	0.9456
GM-II-2	21735368	6489411542	0.4823	0.9449
GM-II-3	21170564	6327169154	0.4796	0.9446
PM-C-1	22903611	6848078336	0.4738	0.9346
PM-C-2	24808303	7412641222	0.4758	0.9369
PM-C-3	23409177	7003397806	0.4657	0.9339
PM-I-1	23621234	7054392548	0.4814	0.9466
PM-I-2	26136593	7767765360	0.4835	0.9467
PM-I-3	21869716	6541350126	0.484	0.9438
PM-II-1	20923780	6258378760	0.4801	0.9478
PM-II-2	35099339	10475101614	0.4835	0.949
PM-II-3	19813474	5925598030	0.4809	0.9447

## Sheet: table S4
Table S4. Mapping information of 18 samples of the Chinese cabbage and 18 samples of the mustard
Chinese cabbage
Sample	Total Reads	Mapped Reads	Uniq Mapped Reads	Multiple Map Reads	Reads Map to '+'	Reads Map to '-'
GC-C-1	42325210	38,357,338 (90.63%)	37,265,703 (88.05%)	1,091,635 (2.58%)	18,933,940 (44.73%)	19,047,254 (45.00%)
GC-C-2	54682880	49,172,222 (89.92%)	47,579,196 (87.01%)	1,593,026 (2.91%)	24,072,149 (44.02%)	24,336,520 (44.50%)
GC-C-3	48064750	43,554,957 (90.62%)	42,408,829 (88.23%)	1,146,128 (2.38%)	21,602,080 (44.94%)	21,655,339 (45.05%)
GC-I-1	48725750	44,420,551 (91.16%)	43,211,237 (88.68%)	1,209,314 (2.48%)	22,029,788 (45.21%)	22,109,079 (45.37%)
GC-I-2	43765770	39,685,349 (90.68%)	38,642,382 (88.29%)	1,042,967 (2.38%)	19,716,750 (45.05%)	19,775,226 (45.18%)
GC-I-3	47640942	43,569,515 (91.45%)	42,371,332 (88.94%)	1,198,183 (2.52%)	21,631,518 (45.41%)	21,681,953 (45.51%)
GC-II-1	47454932	43,216,520 (91.07%)	42,112,454 (88.74%)	1,104,066 (2.33%)	21,444,014 (45.19%)	21,534,174 (45.38%)
GC-II-2	48033974	43,627,253 (90.83%)	42,366,129 (88.20%)	1,261,124 (2.63%)	21,633,352 (45.04%)	21,722,696 (45.22%)
GC-II-3	45347890	40,398,250 (89.09%)	39,266,220 (86.59%)	1,132,030 (2.50%)	20,062,642 (44.24%)	20,112,488 (44.35%)
PC-C-1	51114886	42,363,785 (82.88%)	40,116,640 (78.48%)	2,247,145 (4.40%)	19,515,102 (38.18%)	20,527,363 (40.16%)
PC-C-2	45575568	38,968,708 (85.50%)	37,862,826 (83.08%)	1,105,882 (2.43%)	19,314,420 (42.38%)	19,367,614 (42.50%)
PC-C-3	44935880	38,444,327 (85.55%)	37,484,896 (83.42%)	959,431 (2.14%)	19,091,149 (42.49%)	19,126,098 (42.56%)
PC-I-1	47189590	41,023,793 (86.93%)	39,708,715 (84.15%)	1,315,078 (2.79%)	20,302,098 (43.02%)	20,348,093 (43.12%)
PC-I-2	56857950	49,738,382 (87.48%)	48,298,582 (84.95%)	1,439,800 (2.53%)	24,646,699 (43.35%)	24,734,588 (43.50%)
PC-I-3	54470762	46,678,473 (85.69%)	45,232,003 (83.04%)	1,446,470 (2.66%)	23,092,284 (42.39%)	23,190,446 (42.57%)
PC-II-1	41358152	35,728,707 (86.39%)	34,811,424 (84.17%)	917,283 (2.22%)	17,725,825 (42.86%)	17,782,728 (43.00%)
PC-II-2	48715218	42,460,183 (87.16%)	41,289,365 (84.76%)	1,170,818 (2.40%)	21,083,548 (43.28%)	21,151,923 (43.42%)
PC-II-3	57792718	50,119,541 (86.72%)	48,817,269 (84.47%)	1,302,272 (2.25%)	24,859,118 (43.01%)	24,944,303 (43.16%)
Mustard
Sample	Total Reads	Mapped Reads	Uniq Mapped Reads	Multiple Map Reads	Reads Map to '+'	Reads Map to '-'
GM-C-1	49712998	44,779,878 (90.08%)	39,828,011 (80.12%)	4,951,867 (9.96%)	21,511,834 (43.27%)	21,671,623 (43.59%)
GM-C-2	49685978	45,553,237 (91.68%)	40,789,136 (82.09%)	4,764,101 (9.59%)	21,872,337 (44.02%)	22,077,398 (44.43%)
GM-C-3	45404340	35,486,035 (78.16%)	31,683,339 (69.78%)	3,802,696 (8.38%)	17,052,474 (37.56%)	17,209,456 (37.90%)
GM-I-1	47500640	43,158,035 (90.86%)	38,576,910 (81.21%)	4,581,125 (9.64%)	20,596,861 (43.36%)	20,840,419 (43.87%)
GM-I-2	49459098	45,352,758 (91.70%)	40,491,345 (81.87%)	4,861,413 (9.83%)	21,603,015 (43.68%)	21,871,418 (44.22%)
GM-I-3	48477136	42,733,855 (88.15%)	38,114,947 (78.62%)	4,618,908 (9.53%)	20,373,425 (42.03%)	20,599,847 (42.49%)
GM-II-1	45078028	41,331,861 (91.69%)	36,979,680 (82.03%)	4,352,181 (9.65%)	19,767,078 (43.85%)	19,974,030 (44.31%)
GM-II-2	43470736	39,943,394 (91.89%)	35,655,888 (82.02%)	4,287,506 (9.86%)	19,039,468 (43.80%)	19,256,429 (44.30%)
GM-II-3	42341128	38,950,292 (91.99%)	34,854,335 (82.32%)	4,095,957 (9.67%)	18,638,188 (44.02%)	18,829,111 (44.47%)
PM-C-1	45807222	40,965,851 (89.43%)	36,699,563 (80.12%)	4,266,288 (9.31%)	19,691,325 (42.99%)	19,885,388 (43.41%)
PM-C-2	49616606	44,542,622 (89.77%)	39,738,123 (80.09%)	4,804,499 (9.68%)	21,405,484 (43.14%)	21,611,650 (43.56%)
PM-C-3	46818354	42,646,455 (91.09%)	38,083,668 (81.34%)	4,562,787 (9.75%)	20,484,182 (43.75%)	20,661,746 (44.13%)
PM-I-1	47242468	43,606,698 (92.30%)	38,956,585 (82.46%)	4,650,113 (9.84%)	20,818,132 (44.07%)	21,080,231 (44.62%)
PM-I-2	52273186	48,230,006 (92.27%)	42,960,567 (82.18%)	5,269,439 (10.08%)	22,946,791 (43.90%)	23,267,623 (44.51%)
PM-I-3	43739432	40,287,041 (92.11%)	35,900,596 (82.08%)	4,386,445 (10.03%)	19,182,274 (43.86%)	19,439,824 (44.44%)
PM-II-1	41847560	38,516,207 (92.04%)	34,393,789 (82.19%)	4,122,418 (9.85%)	18,430,559 (44.04%)	18,636,408 (44.53%)
PM-II-2	70198678	64,727,725 (92.21%)	57,772,218 (82.30%)	6,955,507 (9.91%)	30,899,896 (44.02%)	31,273,545 (44.55%)
PM-II-3	39626948	36,129,912 (91.18%)	32,358,467 (81.66%)	3,771,445 (9.52%)	17,292,557 (43.64%)	17,477,838 (44.11%)

## Sheet: table S5
Table S5. Transcription factors in different periods of Chinese cabbage and mustard
Transcription factors of DEGs in three periods of Chinese cabbage
Transcription factor	PC-C_VS_GC-C	PC-I_VS_GC-I	PC-II_VS_GC-II
MYB	BraA02g035820.3C.gene	BraA01g025150.3C.gene	BraA02g018610.3C.gene
MYB	BraA07g035710.3C.gene	BraA01g040040.3C.gene	BraA02g019270.3C.gene
MYB	Brassica_rapa_newGene_4608	BraA02g020200.3C.gene	BraA02g043710.3C.gene
MYB	Brassica_rapa_newGene_4776	BraA02g023780.3C.gene	BraA05g042540.3C.gene
MYB		BraA02g027150.3C.gene	BraA07g014550.3C.gene
MYB		BraA02g031110.3C.gene	BraA07g030110.3C.gene
MYB		BraA02g042730.3C.gene	BraA07g035710.3C.gene
MYB		BraA03g011150.3C.gene	BraA08g021120.3C.gene
MYB		BraA03g033980.3C.gene	BraA09g007290.3C.gene
MYB		BraA03g034470.3C.gene	BraA09g040420.3C.gene
MYB		BraA03g044990.3C.gene	BraA10g023170.3C.gene
MYB		BraA06g016650.3C.gene	Brassica_rapa_newGene_4608
MYB		BraA06g020220.3C.gene
MYB		BraA06g034340.3C.gene
MYB		BraA06g036730.3C.gene
MYB		BraA06g044770.3C.gene
MYB		BraA07g016630.3C.gene
MYB		BraA07g027210.3C.gene
MYB		BraA07g032020.3C.gene
MYB		BraA07g035710.3C.gene
MYB		BraA07g040360.3C.gene
MYB		BraA08g004020.3C.gene
MYB		BraA08g021460.3C.gene
MYB		BraA08g022600.3C.gene
MYB		BraA08g022940.3C.gene
MYB		BraA08g028700.3C.gene
MYB		BraA09g006980.3C.gene
MYB		BraA09g056140.3C.gene
MYB		Brassica_rapa_newGene_4608
MYB		Brassica_rapa_newGene_7037
bHLH	BraA01g016110.3C.gene	BraA01g006790.3C.gene	BraA01g041950.3C.gene
bHLH		BraA01g020630.3C.gene	BraA05g001680.3C.gene
bHLH		BraA01g042350.3C.gene	BraA07g037840.3C.gene
bHLH		BraA02g012610.3C.gene	BraA09g028560.3C.gene
bHLH		BraA03g001470.3C.gene
bHLH		BraA03g032300.3C.gene
bHLH		BraA04g029740.3C.gene
bHLH		BraA05g001050.3C.gene
bHLH		BraA05g001310.3C.gene
bHLH		BraA05g026570.3C.gene
bHLH		BraA06g002790.3C.gene
bHLH		BraA06g006160.3C.gene
bHLH		BraA06g029120.3C.gene
bHLH		BraA06g035500.3C.gene
bHLH		BraA06g041620.3C.gene
bHLH		BraA06g041760.3C.gene
bHLH		BraA08g018220.3C.gene
bHLH		BraA09g001050.3C.gene
bHLH		BraA09g011350.3C.gene
bHLH		BraA09g017380.3C.gene
bHLH		BraA09g028560.3C.gene
WRKY	BraA01g009700.3C.gene	BraA01g010500.3C.gene	BraA01g009700.3C.gene
WRKY	BraA03g019460.3C.gene	BraA01g014490.3C.gene	BraA02g000030.3C.gene
WRKY	BraA05g008220.3C.gene	BraA02g000030.3C.gene	BraA03g019460.3C.gene
WRKY		BraA02g002250.3C.gene	BraA03g030680.3C.gene
WRKY		BraA02g028540.3C.gene	BraA04g004020.3C.gene
WRKY		BraA02g040310.3C.gene	BraA04g017140.3C.gene
WRKY		BraA03g006670.3C.gene	BraA04g018060.3C.gene
WRKY		BraA03g013350.3C.gene	BraA05g040940.3C.gene
WRKY		BraA03g019460.3C.gene	BraA07g042700.3C.gene
WRKY		BraA03g048120.3C.gene	BraA09g000290.3C.gene
WRKY		BraA03g051480.3C.gene	BraA09g059800.3C.gene
WRKY		BraA03g056960.3C.gene
WRKY		BraA04g001080.3C.gene
WRKY		BraA04g017140.3C.gene
WRKY		BraA04g021550.3C.gene
WRKY		BraA04g021880.3C.gene
WRKY		BraA04g027230.3C.gene
WRKY		BraA05g007160.3C.gene
WRKY		BraA05g008220.3C.gene
WRKY		BraA06g034700.3C.gene
WRKY		BraA07g042700.3C.gene
WRKY		BraA08g017290.3C.gene
WRKY		BraA09g002340.3C.gene
WRKY		BraA09g042830.3C.gene
WRKY		BraAnng003710.3C.gene
WRKY		BraAnng005520.3C.gene
WD40		BraA01g004660.3C.gene	BraA09g002550.3C.gene
WD40		BraA01g028110.3C.gene	BraA10g002170.3C.gene
WD40		BraA02g016930.3C.gene
WD40		BraA03g029500.3C.gene
WD40		BraA05g028640.3C.gene
WD40		BraA06g017200.3C.gene
WD40		BraA07g041180.3C.gene
WD40		BraA09g061430.3C.gene
Transcription factors of DEGs in three periods of mustard
Transcription factor	GM-C_VS_PM-C	GM-I_VS_PM-I	GM-II_VS_PM-II
MYB	BjuA002090	BjuA005274	BjuA002856
MYB	BjuA003968	BjuA007966	BjuA002876
MYB	BjuA005540	BjuA010516	BjuA005765
MYB	BjuA007966	BjuA011735	BjuA007966
MYB	BjuA008578	BjuA022908	BjuA010516
MYB	BjuA011208	BjuA024464	BjuA014246
MYB	BjuA017615	BjuA024852	BjuA016555
MYB	BjuA024852	BjuA025183	BjuA022908
MYB	BjuA027157	BjuA025345	BjuA023799
MYB	BjuA035331	BjuA027445	BjuA024852
MYB	BjuA043775	BjuA028200	BjuA026145
MYB	BjuA043800	BjuA028249	BjuA028249
MYB	BjuA044379	BjuA031839	BjuA030345
MYB	BjuA046805	BjuA035996	BjuA030460
MYB	BjuB003188	BjuA042383	BjuA035331
MYB	BjuB008172	BjuA044424	BjuA035996
MYB	BjuB009041	BjuA045605	BjuA036018
MYB	BjuB010898	BjuA045668	BjuA040567
MYB	BjuB012919	BjuA046537	BjuA042184
MYB	BjuB018112	BjuA046805	BjuA044329
MYB	BjuB032000	BjuB004749	BjuA045668
MYB	BjuB033511	BjuB008172	BjuA046537
MYB	BjuB040807	BjuB008290	BjuA046805
MYB	BjuB042575	BjuB009041	BjuB003188
MYB	BjuB044094	BjuB010898	BjuB010420
MYB	BjuO001618	BjuB011856	BjuB010797
MYB	BjuO001620	BjuB012919	BjuB010898
MYB	BjuO004444	BjuB018112	BjuB012919
MYB	BjuO006089	BjuB021373	BjuB018112
MYB	BjuO012249	BjuB027529	BjuB020471
MYB	Brassica_juncea_newGene_12746	BjuB029058	BjuB027529
MYB	Brassica_juncea_newGene_12874	BjuB032000	BjuB029058
MYB	Brassica_juncea_newGene_8836	BjuB033511	BjuB031267
MYB		BjuB037838	BjuB032000
MYB		BjuB038567	BjuB033511
MYB		BjuB042575	BjuB034074
MYB		BjuB042791	BjuB035763
MYB		BjuB043085	BjuB042575
MYB		BjuB043779	BjuB043085
MYB		BjuB044094	BjuB044094
MYB		BjuB047234	BjuO001620
MYB		BjuO001620	BjuO004444
MYB		BjuO004444	BjuO006089
MYB		BjuO006089	BjuO012134
MYB		BjuO008578	BjuO012249
MYB		Brassica_juncea_newGene_10988	Brassica_juncea_newGene_12874
MYB		Brassica_juncea_newGene_12874	Brassica_juncea_newGene_14709
MYB		Brassica_juncea_newGene_14118	Brassica_juncea_newGene_15180
MYB		Brassica_juncea_newGene_20081	Brassica_juncea_newGene_15595
MYB			Brassica_juncea_newGene_22622
MYB			Brassica_juncea_newGene_24621
bHLH	BjuA014735	BjuA017574	BjuA017574
bHLH	BjuA017574	BjuA034148	BjuA030641
bHLH	BjuA034148	BjuA045193	BjuA034148
bHLH	BjuA039531	BjuA046064	BjuA039531
bHLH	BjuA046453	BjuB004115	BjuA040213
bHLH	BjuB018746	BjuB018746	BjuB004115
bHLH	BjuB018750	BjuB018750	BjuB018746
bHLH	BjuB021982	BjuB020765	BjuB018750
bHLH	BjuB040682	BjuB021982	BjuB020765
bHLH	BjuB047303	BjuB023483	BjuB022351
bHLH	BjuB048431	BjuO001155	BjuB045232
bHLH	BjuO001369		BjuB048431
bHLH	BjuO004871		BjuO001155
bHLH	Brassica_juncea_newGene_13392		Brassica_juncea_newGene_17643
bHLH			Brassica_juncea_newGene_7476
WRKY	BjuA003934	BjuA004119	BjuA009888
WRKY	BjuA007840	BjuA009888	BjuA011319
WRKY	BjuA009888	BjuA010373	BjuA016085
WRKY	BjuA011319	BjuA014482	BjuA033392
WRKY	BjuA014482	BjuA014697	BjuA041762
WRKY	BjuA040688	BjuA018780	BjuA043809
WRKY	BjuA043809	BjuA021169	BjuB004089
WRKY	BjuB001008	BjuA035596	BjuB014185
WRKY	BjuB004089	BjuA035796	BjuB016651
WRKY	BjuB014185	BjuA038414	BjuB030511
WRKY	BjuB030511	BjuA041762	Brassica_juncea_newGene_24957
WRKY	BjuB032952	BjuB004089
WRKY	BjuB038248	BjuB011045
WRKY	BjuB046003	BjuB014185
WRKY	BjuB046729	BjuB014630
WRKY		BjuB015156
WRKY		BjuB030511
WRKY		BjuO004330
WRKY		BjuO009736
WRKY		BjuO011725
WRKY		Brassica_juncea_newGene_10726
WRKY		Brassica_juncea_newGene_24957
WRKY		Brassica_juncea_newGene_3101
WD40	BjuA009112	BjuA009112	BjuA009112
WD40	BjuB017917	BjuA011870	BjuB017917
WD40	BjuB025346	BjuB017917	BjuB039556
WD40	BjuB025402	BjuB019120	BjuB047337
WD40	BjuB025809	BjuB047337	BjuB049009
WD40	BjuB047337	BjuB049009	Brassica_juncea_newGene_20428
WD40	Brassica_juncea_newGene_20428	Brassica_juncea_newGene_20428

## Sheet: table S6
Table S6. Filtered transcription factors and log2 FC in different periods of Chinese cabbage and mustard
Transcription factors and log2FC of DEGs in three periods of Chinese cabbage
Transcription factors	GeneID	PC-C_vs_GC-C(log2FC)	PC-I_vs_GC-I(log2FC)	PC-II_vs_GC-II(log2FC)
MYB	BraA01g025150.3C.gene	0.133755	-1.53432	0.331023
MYB	BraA01g040040.3C.gene	0.333319	1.3896	-0.194577
MYB	BraA02g018610.3C.gene	0.0599737	0.96784	1.49978
MYB	BraA02g023780.3C.gene	1.42248	2.0054	0.468937
MYB	BraA02g027150.3C.gene	0.808488	-2.21174	0.924388
MYB	BraA02g031110.3C.gene	-0.38823	2.17436	0.556303
MYB	BraA02g035820.3C.gene	-1.10209	0.389145	0.0159697
MYB	BraA03g011150.3C.gene	-0.18341	-1.7102	0.22028
MYB	BraA03g033980.3C.gene	-0.39429	-1.13889	0.125465
MYB	BraA03g034470.3C.gene	-0.0954806	-1.54734	-0.1274
MYB	BraA03g044990.3C.gene	-0.255701	1.86181	1.12074
MYB	BraA05g042540.3C.gene	-0.0867823	-0.135856	1.00075
MYB	BraA06g016650.3C.gene	-0.109893	-1.16051	0.458902
MYB	BraA06g020220.3C.gene	0.144716	-1.41609	0.402434
MYB	BraA06g034340.3C.gene	0.943408	2.15175	-0.200563
MYB	BraA06g036730.3C.gene	0.0912144	2.16441	0.559653
MYB	BraA07g014550.3C.gene	-0.397438	-0.168538	1.96209
MYB	BraA07g016630.3C.gene	-0.400094	2.14063	0.600926
MYB	BraA07g027210.3C.gene	0.102058	1.99511	0.519306
MYB	BraA07g030110.3C.gene	0.090326	-0.76738	1.61444
MYB	BraA07g035710.3C.gene	1.33213	3.50223	2.44241
MYB	BraA07g040360.3C.gene	0.125347	1.15069	-0.209466
MYB	BraA08g004020.3C.gene	0.00408635	1.44486	-1.0392
MYB	BraA08g021460.3C.gene	-0.923767	1.01026	0.845939
MYB	BraA08g022600.3C.gene	0.146636	1.07177	-0.0154554
MYB	BraA08g022940.3C.gene	0.642066	1.53483	0.583591
MYB	BraA08g028700.3C.gene	0.378986	-1.67895	0.45852
MYB	BraA09g006980.3C.gene	0.40512	1.24161	-0.347343
MYB	BraA09g007290.3C.gene	0.352351	-0.698572	1.52594
MYB	BraA09g040420.3C.gene	-0.325359	0.442143	1.10831
MYB	BraA09g056140.3C.gene	-0.108481	1.50056	0.260025
MYB	Brassica_rapa_newGene_4608	1.77153	1.66663	2.64993
bHLH	BraA01g006790.3C.gene	0.174003	1.14792	0.914528
bHLH	BraA01g009700.3C.gene	1.29345	-0.16178	1.26767
bHLH	BraA01g020630.3C.gene	0.260752	1.42831	-0.194992
bHLH	BraA01g041950.3C.gene	-0.0284959	-0.227826	1.16807
bHLH	BraA04g029740.3C.gene	0.440458	-1.1611	0.898147
bHLH	BraA05g001050.3C.gene	0.852065	2.37362	1.15285
bHLH	BraA05g001310.3C.gene	-0.186955	2.66797	-1.18617
bHLH	BraA05g026570.3C.gene	0.271313	1.98084	0.239235
bHLH	BraA06g002790.3C.gene	-0.149128	1.62406	1.04776
bHLH	BraA06g006160.3C.gene	-0.200868	1.82195	0.443078
bHLH	BraA06g029120.3C.gene	0.308117	2.03671	-0.611615
bHLH	BraA06g035500.3C.gene	0.183683	-2.20675	0.590036
bHLH	BraA06g041760.3C.gene	0.400543	1.9718	-0.881168
bHLH	BraA07g037840.3C.gene	0.516735	0.454637	2.12683
bHLH	BraA09g001050.3C.gene	0.443851	2.51294	-0.385927
bHLH	BraA09g011350.3C.gene	0.266015	2.07313	0.0331998
bHLH	BraA09g017380.3C.gene	0.613148	-1.60002	0.435253
bHLH	BraA09g028560.3C.gene	0.587601	6.96771	2.93005
WRKY	BraA01g010500.3C.gene	1.06818	1.17886	0.534495
WRKY	BraA01g014490.3C.gene	0.519501	-1.28728	0.151469
WRKY	BraA02g000030.3C.gene	0.852489	-2.46456	1.79826
WRKY	BraA02g002250.3C.gene	0.125928	-2.1939	0.998172
WRKY	BraA02g028540.3C.gene	0.458931	-1.77575	0.0450804
WRKY	BraA02g040310.3C.gene	0.0852012	-2.94779	0.786137
WRKY	BraA03g006670.3C.gene	-0.136907	-1.11097	0.160158
WRKY	BraA03g013350.3C.gene	0.300848	1.09053	0.0742392
WRKY	BraA03g019460.3C.gene	2.21751	5.09911	2.91016
WRKY	BraA03g030680.3C.gene	0.598259	-1.29183	1.61879
WRKY	BraA03g048120.3C.gene	0.171483	-1.42832	0.744228
WRKY	BraA03g051480.3C.gene	0.134054	-1.52632	0.330133
WRKY	BraA03g056960.3C.gene	0.705531	-2.81233	0.670212
WRKY	BraA04g004020.3C.gene	0.0926236	0.454675	1.7059
WRKY	BraA04g017140.3C.gene	0.394019	-1.46992	1.21713
WRKY	BraA04g018060.3C.gene	-0.0635048	-0.266302	1.18219
WRKY	BraA04g021550.3C.gene	-0.257788	-3.05711	1.24243
WRKY	BraA04g021880.3C.gene	0.25465	-1.22371	0.0683774
WRKY	BraA04g027230.3C.gene	-0.0837924	-1.53023	-0.199728
WRKY	BraA05g007160.3C.gene	-0.0818678	-1.58339	0.639279
WRKY	BraA05g008220.3C.gene	1.29131	3.00465	1.28205
WRKY	BraA05g040940.3C.gene	0.902789	-1.3044	1.11784
WRKY	BraA06g034700.3C.gene	0.123635	-2.45192	0.423601
WRKY	BraA07g042700.3C.gene	0.0559218	-2.68707	1.90387
WRKY	BraA08g017290.3C.gene	-0.0623974	-2.8222	0.783661
WRKY	BraA09g000290.3C.gene	-0.171272	-0.951685	1.99524
WRKY	BraA09g002340.3C.gene	0.439927	-1.88839	0.453173
WRKY	BraA09g042830.3C.gene	-0.526449	-1.35352	0.783707
WRKY	BraA09g059800.3C.gene	-0.08398	-0.6807	1.03456
WRKY	BraAnng003710.3C.gene	0.114591	-2.92991	1.39168
WRKY	BraAnng005520.3C.gene	0.278541	2.20824	0.124178
WD40	BraA01g028110.3C.gene	-0.533622	-2.25709	1.58938
WD40	BraA02g016930.3C.gene	0.39049	-1.58559	0.522338
WD40	BraA03g029500.3C.gene	0.259602	-1.62892	0.834001
WD40	BraA05g028640.3C.gene	-0.0333735	1.69219	-0.970807
WD40	BraA06g017200.3C.gene	-0.221745	-1.49675	0.846408
WD40	BraA07g041180.3C.gene	0.308641	-1.55733	1.02379
WD40	BraA09g002550.3C.gene	0.069946	0.387931	1.05561
WD40	BraA10g002170.3C.gene	-0.125598	-0.683387	1.47166
Transcription factors and log2FC of DEGs in three periods of mustard
Transcription factors	GeneID	PM-C_vs_GM-C	PM-I_vs_GM-I	PM-II_vs_GM-II
MYB	BjuA002856	-0.601021	0.0174294	1.11345
MYB	BjuA002876	-0.349935	0.798567	1.66164
MYB	BjuA005765	-0.512662	-0.323895	-1.2573
MYB	BjuA007966	5.61361	5.1072	5.17479
MYB	BjuA008578	-1.86482	-0.497849	1.35005
MYB	BjuA010516	-1.30389	-2.57076	-1.03116
MYB	BjuA011208	-1.49576	-0.648088	-0.132162
MYB	BjuA016555	-0.849763	0.433113	2.31269
MYB	BjuA022908	0.222919	2.15615	1.81708
MYB	BjuA024464	1.03509	-1.87563	-0.511301
MYB	BjuA024852	5.47028	2.00029	3.1851
MYB	BjuA025345	1.15647	-1.40653	-0.227275
MYB	BjuA027157	-1.34829	-1.01766	-0.589803
MYB	BjuA027445	0.918045	2.8476	0.518942
MYB	BjuA028200	0.00934723	-1.2739	-0.613765
MYB	BjuA030345	0.999487	0.223469	1.15772
MYB	BjuA030460	-0.336542	1.06864	1.42921
MYB	BjuA031839	-0.221154	-1.29289	-0.0473511
MYB	BjuA035331	-1.96337	-0.729225	-1.10747
MYB	BjuA035996	-1.13103	-2.22588	-1.6212
MYB	BjuA036018	-0.586989	-1.44098	-3.33653
MYB	BjuA042184	-1.07011	0.337886	-1.60135
MYB	BjuA042383	-1.02903	-2.55924	-1.36301
MYB	BjuA043775	-1.44571	0.234279	0.724575
MYB	BjuA044329	0.247599	0.0401616	1.27331
MYB	BjuA044379	2.83799	1.05967	1.30286
MYB	BjuA044424	0.138391	1.3263	0.65492
MYB	BjuA045668	-1.36096	-2.85802	-1.67827
MYB	BjuA046805	2.38505	2.11341	2.01332
MYB	BjuB003188	-1.95936	-1.53678	-1.25296
MYB	BjuB008172	-1.03579	-1.77813	-0.921388
MYB	BjuB010420	-0.862976	-0.385499	-1.59535
MYB	BjuB010797	-0.937379	-0.141192	1.60926
MYB	BjuB010898	5.23121	1.96832	6.89306
MYB	BjuB012919	3.23251	2.68558	2.81792
MYB	BjuB018112	-3.61781	-3.7307	-2.59159
MYB	BjuB027529	0.902486	1.43683	1.26415
MYB	BjuB029058	0.814238	1.15044	1.39511
MYB	BjuB031267	0.541822	0.803837	2.87018
MYB	BjuB032000	2.20135	3.20182	5.15981
MYB	BjuB033511	-1.5434	-1.32928	-1.31767
MYB	BjuB034074	-0.977848	0.0685425	-1.55093
MYB	BjuB035763	-0.34228	-0.310427	-1.23891
MYB	BjuB037838	-0.860995	-2.73682	-0.373244
MYB	BjuB040807	-3.36559	-0.361742	-0.398133
MYB	BjuB042575	4.75039	4.76677	4.85085
MYB	BjuB042791	0.945972	1.74192	0.92823
MYB	BjuB043085	1.05365	1.61979	1.20415
MYB	BjuB043779	-0.203166	2.32059	0.953769
MYB	BjuB044094	-3.7501	-2.88552	-3.16029
MYB	BjuB047234	-0.144967	1.56429	0.810723
MYB	BjuO001620	-1.38151	-1.12272	-1.14874
MYB	BjuO004444	7.50138	5.86233	5.88562
MYB	BjuO006089	5.39225	1.96347	6.8824
MYB	BjuO008578	0.574212	1.09213	-0.066492
MYB	BjuO012134	-0.754826	0.891547	1.83597
MYB	BjuO012249	-3.39741	-0.310975	-2.01133
MYB	Brassica_juncea_newGene_12874	2.34911	4.34513	4.81644
MYB	Brassica_juncea_newGene_14118	-0.943568	-1.10689	0.0637747
MYB	Brassica_juncea_newGene_14709	-0.897318	0.313624	1.86517
MYB	Brassica_juncea_newGene_15180	-1.15693	0.267948	1.77755
MYB	Brassica_juncea_newGene_15595	-1.00916	0.322811	1.51111
bHLH	BjuA017574	-7.00542	-6.44932	-5.67884
bHLH	BjuA030641	0.822011	1.23378	1.67079
bHLH	BjuA034148	2.83488	3.90179	3.86813
bHLH	BjuA039531	1.72272	0.630981	1.24932
bHLH	BjuA040213	0.0272001	-0.638846	-1.00248
bHLH	BjuA045193	0.681397	1.21599	0.697007
bHLH	BjuA046064	0.612599	-1.16744	-0.43742
bHLH	BjuA046453	-1.43483	-0.454659	-0.595065
bHLH	BjuB004115	1.00544	3.96635	2.15738
bHLH	BjuB018746	7.32803	5.6799	4.567
bHLH	BjuB018750	5.58721	5.29937	4.43993
bHLH	BjuB021982	2.40595	1.45238	1.14271
bHLH	BjuB022351	-0.691227	-1.01967	-1.45332
bHLH	BjuB040682	-1.20052	-0.772757	-0.494878
bHLH	BjuB045232	0.378294	1.24692	1.71874
bHLH	BjuB048431	2.35125	0.493117	1.09969
bHLH	BjuO001369	-2.48965	-0.731324	-0.718394
bHLH	BjuO004871	-2.05016	-0.0763727	-0.110343
bHLH	Brassica_juncea_newGene_13392	-1.88838	-0.0332598	-1.18825
bHLH	Brassica_juncea_newGene_7476	0.556258	1.16279	1.89325
WRKY	BjuA004119	-1.58186	-1.48017	0.196736
WRKY	BjuA009888	-1.94881	-1.4607	-1.88422
WRKY	BjuA011319	-1.62551	-0.367905	-1.65574
WRKY	BjuA014697	-0.874564	-1.6195	-0.106425
WRKY	BjuA016085	-0.671985	-0.354428	1.26729
WRKY	BjuA018780	-0.0518739	1.0888	0.0418663
WRKY	BjuA021169	-0.613672	1.42778	-0.960927
WRKY	BjuA033392	-1.13903	1.19769	1.68535
WRKY	BjuA035596	-0.22324	-1.35637	-0.229972
WRKY	BjuA035796	-1.12958	-1.04502	0.118042
WRKY	BjuA038414	-0.239342	-1.26109	-0.305359
WRKY	BjuA041762	-1.45597	-3.41561	-3.79318
WRKY	BjuA043809	6.85053	1.00071	6.97831
WRKY	BjuB001008	-1.94031	-0.311215	-0.614484
WRKY	BjuB004089	-7.75668	-6.1868	-6.42225
WRKY	BjuB011045	0.030605	1.09769	0.382446
WRKY	BjuB014185	-2.45576	-2.96757	-1.60931
WRKY	BjuB014630	-0.762141	-1.33606	-0.0112638
WRKY	BjuB015156	-0.302875	1.48698	1.35889
WRKY	BjuB016651	-0.425742	-1.42008	-1.58993
WRKY	BjuB030511	-2.27507	-2.10418	-1.03212
WRKY	BjuB038248	-2.15582	0.0903146	-0.770447
WRKY	BjuB046729	-1.91762	-0.44353	-0.0172719
WRKY	BjuO004330	0.256887	2.92592	0.557308
WRKY	BjuO011725	-0.626005	-1.02053	0.531049
WRKY	Brassica_juncea_newGene_24957	-2.16441	-6.90263	-6.71033
WD40	BjuA009112	2.63902	1.46273	1.80905
WD40	BjuA011870	0.73787	1.08042	0.86878
WD40	BjuB017917	-2.13785	-2.24435	-1.57072
WD40	BjuB019120	-0.414636	2.17567	1.00041
WD40	BjuB025402	-1.12738	-0.652216	-0.660278
WD40	BjuB039556	0.602682	0.77039	2.18892
WD40	BjuB047337	4.00573	4.17557	4.3282
WD40	BjuB049009	1.91322	4.01736	4.13986
WD40	Brassica_juncea_newGene_20428	1.83277	1.53222	1.35504

## Sheet: table S7
Table S7. The identity of six candidate genes
Percent identity matrix -created by Clustal 2.1
	BraA09g028560.3C	BraA03g019460.3C	Dark_Pur	BjuO006089	BjuB010898	BraA07g035710.3c
BraA09g028560.3C	100	44.21	38.85	35.85	35.86	35.5
BraA03g019460.3C	44.21	100	42.88	42.79	42.78	38.99
Dark_Pur	35.85	42.88	100	100	100	47.86
BjuO006089	35.86	42.78	100	100	100	47.86
BjuB010898	35.86	42.78	100	100	100	47.86
BraA07g035710.3c	35.5	38.99	47.86	47.86	47.86	100

## Sheet: table S8
Table S8. Gene functional annotation in materials
Gene functional annotation in Chinese cabbage
DEG Set	Total	COG	GO	KEGG	KOG	NR	Pfam	Swiss-Prot	eggNOG
GC-C-1_GC-C-2_GC-C-3_vs_PC-C-1_PC-C-2_PC-C-3	202	92	166	160	122	202	181	162	168
GC-I-1_GC-I-2_GC-I-3_vs_PC-I-1_PC-I-2_PC-I-3	3713	1444	3235	2741	1871	3709	3294	3066	3246
GC-II-1_GC-II-2_GC-II-3_vs_PC-II-1_PC-II-2_PC-II-3	746	281	625	531	401	745	669	601	649
Gene functional annotation in mustard
DEG Set	Total	COG	GO	KEGG	KOG	NR	Pfam	Swiss-Prot	eggNOG
GM-C-1_GM-C-2_GM-C-3_vs_PM-C-1_PM-C-2_PM-C-3	3595	1097	2815	2442	1942	3577	2705	2499	2855
GM-I-1_GM-I-2_GM-I-3_vs_PM-I-1_PM-I-2_PM-I-3	3704	1227	2944	2612	2082	3692	2850	2646	2980
GM-II-1_GM-II-2_GM-II-3_vs_PM-II-1_PM-II-2_PM-II-3	3719	1170	2946	2602	2066	3702	2856	2637	2991

## Sheet: table S9
Table S9. KEGG pathway of three periods of Chinese cabbage and mustard
The first period ( PC-C_vs_GC-C ) of Chinese cabbage
ID	Description	GeneRatio	BgRatio	enrich_factor	pvalue	qvalue	geneID	gene_number	Contained
ko00941	Flavonoid biosynthesis	0.1154	0.0079	14.6	3.11962e-11	2.03596e-09	BraA01g013470.3C.gene;BraA02g005190.3C.gene;BraA03g005990.3C.gene;BraA03g016260.3C.gene;BraA03g050560.3C.gene;BraA04g021710.3C.gene;BraA07g022020.3C.gene;BraA09g042420.3C.gene;BraA09g046060.3C.gene;BraA10g024990.3C.gene;BraA10g028200.3C.gene;BraA10g030360.3C.gene	12	up
ko00944	Flavone and flavonol biosynthesis	0.0288	0.0003	105.87	1.37466e-06	4.48572e-05	BraA02g006790.3C.gene;BraA08g035120.3C.gene;BraA10g030360.3C.gene	3	up
ko00942	Anthocyanin biosynthesis	0.0288	0.0009	32.57	9.3822e-05	0.00204104	BraA06g021610.3C.gene;BraA08g009740.3C.gene;BraA10g012180.3C.gene	3	up
ko00480	Glutathione metabolism	0.0673	0.014	4.82	0.000632684	0.0103227	BraA02g006880.3C.gene;BraA02g024660.3C.gene;BraA03g057260.3C.gene;BraA08g035540.3C.gene;BraA09g063050.3C.gene;BraA10g022740.3C.gene;Brassica_rapa_newGene_4714	7	up&down
ko00710	Carbon fixation in photosynthetic organisms	0.0577	0.0106	5.46	0.000814775	0.010635	BraA02g017390.3C.gene;BraA02g017400.3C.gene;BraA02g025340.3C.gene;BraA05g011720.3C.gene;BraAnng000610.3C.gene;Brassica_rapa_newGene_514	6	up&down
ko00943	Isoflavonoid biosynthesis	0.0192	0.0019	10.08	0.016667	0.181291	BraA02g038300.3C.gene;BraA08g035120.3C.gene	2	up&down
ko03008	Ribosome biogenesis in eukaryotes	0.0481	0.0159	3.02	0.0253965	0.23678	BraA02g015320.3C.gene;BraA06g000130.3C.gene;BraA08g000120.3C.gene;BraA09g004850.3C.gene;BraA09g015000.3C.gene	5	up
ko00945	Stilbenoid, diarylheptanoid and gingerol biosynthesis	0.0192	0.0033	5.88	0.0454068	0.314934	BraA03g016260.3C.gene;BraA04g021710.3C.gene	2	up
ko00360	Phenylalanine metabolism	0.0288	0.0078	3.71	0.0472324	0.314934	BraA04g006280.3C.gene;BraA04g026260.3C.gene;BraA05g008320.3C.gene	3	up
ko00130	Ubiquinone and other terpenoid-quinone biosynthesis	0.0288	0.0078	3.68	0.0482561	0.314934	BraA03g016260.3C.gene;BraA04g021710.3C.gene;BraA05g018190.3C.gene	3	up
ko00511	Other glycan degradation	0.0288	0.0094	3.07	0.0747089	0.423457	BraA02g012650.3C.gene;BraA03g012750.3C.gene;BraA06g018460.3C.gene	3	down
ko00940	Phenylpropanoid biosynthesis	0.0673	0.0356	1.89	0.0778614	0.423457	BraA03g016260.3C.gene;BraA04g006280.3C.gene;BraA04g021710.3C.gene;BraA04g026260.3C.gene;BraA05g008320.3C.gene;BraA05g010240.3C.gene;BraA05g018190.3C.gene	7	up&down
ko00100	Steroid biosynthesis	0.0192	0.005	3.87	0.0945437	0.443147	BraA02g005070.3C.gene;BraA07g009630.3C.gene	2	up
ko00604	Glycosphingolipid biosynthesis - ganglio series	0.0192	0.0052	3.71	0.101168	0.443147	BraA02g012650.3C.gene;BraA03g012750.3C.gene	2	down
ko00330	Arginine and proline metabolism	0.0288	0.0114	2.54	0.11523	0.443147	BraA02g016840.3C.gene;BraA03g057710.3C.gene;BraA04g030630.3C.gene	3	up&down
ko03010	Ribosome	0.0769	0.0473	1.63	0.118917	0.443147	BraA01g008210.3C.gene;BraA01g019830.3C.gene;BraA03g055060.3C.gene;BraA05g015310.3C.gene;BraA08g030270.3C.gene;BraA09g003620.3C.gene;BraA09g023000.3C.gene;Brassica_rapa_newGene_7077	8	up
ko00531	Glycosaminoglycan degradation	0.0192	0.0058	3.32	0.12176	0.443147	BraA02g012650.3C.gene;BraA03g012750.3C.gene	2	down
ko01200	Carbon metabolism	0.0673	0.0407	1.66	0.130883	0.443147	BraA02g017390.3C.gene;BraA02g017400.3C.gene;BraA02g025340.3C.gene;BraA05g011720.3C.gene;BraA09g033930.3C.gene;BraAnng000610.3C.gene;Brassica_rapa_newGene_514	7	up&down
ko03018	RNA degradation	0.0481	0.0262	1.83	0.137946	0.443147	BraA01g001130.3C.gene;BraA06g002020.3C.gene;BraA08g021750.3C.gene;BraA08g035280.3C.gene;Brassica_rapa_newGene_1855	5	up&down
ko00770	Pantothenate and CoA biosynthesis	0.0192	0.0065	2.97	0.145707	0.443147	BraA02g016840.3C.gene;BraA04g030630.3C.gene	2	up&down
The second period ( PC-I_vs_GC-I ) of Chinese cabbage
ID	Description	GeneRatio	BgRatio	enrich_factor	pvalue	qvalue	geneID	gene_number	Contained
ko00196	Photosynthesis - antenna proteins	0.016	0.0024	6.71	1.3602e-15	1.6036e-13	BraA02g014020.3C.gene;BraA02g037860.3C.gene;BraA03g018080.3C.gene;BraA03g027230.3C.gene;BraA03g041940.3C.gene;BraA03g065020.3C.gene;BraA04g024630.3C.gene;BraA05g010690.3C.gene;BraA05g010700.3C.gene;BraA05g037360.3C.gene;BraA06g011900.3C.gene;BraA06g019540.3C.gene;BraA06g037410.3C.gene;BraA07g010770.3C.gene;BraA08g023650.3C.gene;BraA08g028350.3C.gene;BraA09g003290.3C.gene;BraA09g016320.3C.gene;Bra…	23	up
ko00941	Flavonoid biosynthesis	0.0202	0.0079	2.55	1.61523e-06	9.52138e-05	BraA01g011270.3C.gene;BraA01g013470.3C.gene;BraA01g020780.3C.gene;BraA02g005190.3C.gene;BraA02g044190.3C.gene;BraA03g005990.3C.gene;BraA03g016250.3C.gene;BraA03g016260.3C.gene;BraA03g021710.3C.gene;BraA03g050560.3C.gene;BraA03g058580.3C.gene;BraA04g021700.3C.gene;BraA04g021710.3C.gene;BraA04g024900.3C.gene;BraA05g013880.3C.gene;BraA05g022080.3C.gene;BraA05g030620.3C.gene;BraA06g001290.3C.gene;Bra…	29	up&down
ko04626	Plant-pathogen interaction	0.1134	0.0807	1.41	2.92375e-06	0.000114898	BraA01g002450.3C.gene;BraA01g005730.3C.gene;BraA01g005740.3C.gene;BraA01g006790.3C.gene;BraA01g008190.3C.gene;BraA01g010180.3C.gene;BraA01g010500.3C.gene;BraA01g011540.3C.gene;BraA01g014470.3C.gene;BraA01g014490.3C.gene;BraA01g016810.3C.gene;BraA01g024750.3C.gene;BraA01g032820.3C.gene;BraA01g034840.3C.gene;BraA01g039790.3C.gene;BraA01g043920.3C.gene;BraA02g000030.3C.gene;BraA02g002250.3C.gene;Bra…	163	up&down
ko00860	Porphyrin and chlorophyll metabolism	0.016	0.007	2.28	0.000125147	0.00368855	BraA01g009960.3C.gene;BraA01g018190.3C.gene;BraA01g027430.3C.gene;BraA02g002650.3C.gene;BraA02g038880.3C.gene;BraA03g003420.3C.gene;BraA03g005840.3C.gene;BraA03g052230.3C.gene;BraA03g053700.3C.gene;BraA04g028660.3C.gene;BraA05g037200.3C.gene;BraA06g015220.3C.gene;BraA06g033080.3C.gene;BraA07g022590.3C.gene;BraA07g038380.3C.gene;BraA08g015150.3C.gene;BraA09g007910.3C.gene;BraA09g019990.3C.gene;Bra…	23	up&down
ko04075	Plant hormone signal transduction	0.0946	0.0739	1.28	0.00127997	0.0280404	BraA01g001290.3C.gene;BraA01g002450.3C.gene;BraA01g003530.3C.gene;BraA01g003540.3C.gene;BraA01g004130.3C.gene;BraA01g004270.3C.gene;BraA01g005740.3C.gene;BraA01g008460.3C.gene;BraA01g016530.3C.gene;BraA01g030980.3C.gene;BraA01g034840.3C.gene;BraA01g040040.3C.gene;BraA02g007400.3C.gene;BraA02g011810.3C.gene;BraA02g012200.3C.gene;BraA02g012610.3C.gene;BraA02g017210.3C.gene;BraA02g018910.3C.gene;Bra…	136	up&down
ko00500	Starch and sucrose metabolism	0.0529	0.0377	1.4	0.00142706	0.0280404	BraA01g000230.3C.gene;BraA01g037790.3C.gene;BraA01g043570.3C.gene;BraA02g008040.3C.gene;BraA02g013450.3C.gene;BraA02g016750.3C.gene;BraA02g016980.3C.gene;BraA02g026030.3C.gene;BraA02g026940.3C.gene;BraA02g027010.3C.gene;BraA02g042900.3C.gene;BraA02g045090.3C.gene;BraA03g002770.3C.gene;BraA03g029090.3C.gene;BraA03g033200.3C.gene;BraA03g036620.3C.gene;BraA03g047730.3C.gene;BraA03g051500.3C.gene;Bra…	76	up&down
ko02010	ABC transporters	0.0195	0.011	1.78	0.00187625	0.0316001	BraA01g016680.3C.gene;BraA01g032280.3C.gene;BraA01g032400.3C.gene;BraA01g038370.3C.gene;BraA03g019210.3C.gene;BraA03g035740.3C.gene;BraA03g042400.3C.gene;BraA03g048070.3C.gene;BraA04g019380.3C.gene;BraA04g032360.3C.gene;BraA05g000840.3C.gene;BraA05g010420.3C.gene;BraA05g026040.3C.gene;BraA06g001380.3C.gene;BraA06g011580.3C.gene;BraA07g010550.3C.gene;BraA07g022010.3C.gene;BraA07g024160.3C.gene;Bra…	28	up&down
ko00944	Flavone and flavonol biosynthesis	0.0021	0.0003	7.66	0.00347043	0.046258	BraA02g006790.3C.gene;BraA08g035120.3C.gene;BraA10g030360.3C.gene	3	up
ko00561	Glycerolipid metabolism	0.0271	0.0174	1.56	0.0035313	0.046258	BraA01g002390.3C.gene;BraA01g008730.3C.gene;BraA01g010510.3C.gene;BraA02g002700.3C.gene;BraA02g002710.3C.gene;BraA02g005020.3C.gene;BraA02g007630.3C.gene;BraA02g008090.3C.gene;BraA03g003510.3C.gene;BraA03g013630.3C.gene;BraA03g048600.3C.gene;BraA04g006350.3C.gene;BraA04g024010.3C.gene;BraA05g007770.3C.gene;BraA05g007780.3C.gene;BraA05g007790.3C.gene;BraA05g009020.3C.gene;BraA05g018430.3C.gene;Bra…	39	up&down
ko01212	Fatty acid metabolism	0.0174	0.0106	1.64	0.00928939	0.109517	BraA01g019160.3C.gene;BraA01g019170.3C.gene;BraA01g019180.3C.gene;BraA01g019190.3C.gene;BraA01g025150.3C.gene;BraA01g025460.3C.gene;BraA01g043320.3C.gene;BraA02g039900.3C.gene;BraA03g018600.3C.gene;BraA03g019880.3C.gene;BraA03g040860.3C.gene;BraA03g042190.3C.gene;BraA03g042200.3C.gene;BraA04g004740.3C.gene;BraA05g011680.3C.gene;BraA06g007070.3C.gene;BraA06g014870.3C.gene;BraA07g027990.3C.gene;Bra…	25	up&down
ko00071	Fatty acid degradation	0.0125	0.007	1.79	0.0107074	0.114758	BraA01g002390.3C.gene;BraA02g016720.3C.gene;BraA02g039900.3C.gene;BraA02g041970.3C.gene;BraA03g018600.3C.gene;BraA03g040860.3C.gene;BraA04g007520.3C.gene;BraA05g011680.3C.gene;BraA05g020840.3C.gene;BraA06g042570.3C.gene;BraA08g001190.3C.gene;BraA09g004040.3C.gene;BraA09g004100.3C.gene;BraA09g013870.3C.gene;BraA09g040580.3C.gene;BraA09g043070.3C.gene;BraA09g055370.3C.gene;BraAnng003720.3C.gene	18	up&down
ko00130	Ubiquinone and other terpenoid-quinone biosynthesis	0.0132	0.0078	1.69	0.0158744	0.146824	BraA01g002070.3C.gene;BraA01g028360.3C.gene;BraA03g016250.3C.gene;BraA03g016260.3C.gene;BraA03g054450.3C.gene;BraA04g021700.3C.gene;BraA04g021710.3C.gene;BraA05g013880.3C.gene;BraA05g018190.3C.gene;BraA05g025850.3C.gene;BraA05g031570.3C.gene;BraA06g004610.3C.gene;BraA07g031570.3C.gene;BraA09g017150.3C.gene;BraA09g053440.3C.gene;BraA09g056110.3C.gene;BraA09g063880.3C.gene;BraA10g005300.3C.gene;Bra…	19	up&down
ko00945	Stilbenoid, diarylheptanoid and gingerol biosynthesis	0.007	0.0033	2.13	0.0161899	0.146824	BraA01g020780.3C.gene;BraA03g016250.3C.gene;BraA03g016260.3C.gene;BraA03g021710.3C.gene;BraA03g058580.3C.gene;BraA04g021700.3C.gene;BraA04g021710.3C.gene;BraA05g013880.3C.gene;BraA08g016250.3C.gene;Brassica_rapa_newGene_939	10	up&down
ko04016	MAPK signaling pathway - plant	0.0619	0.0508	1.22	0.0275463	0.231969	BraA01g001700.3C.gene;BraA01g002450.3C.gene;BraA01g004270.3C.gene;BraA01g005740.3C.gene;BraA01g008190.3C.gene;BraA01g027640.3C.gene;BraA01g030980.3C.gene;BraA01g034840.3C.gene;BraA02g002250.3C.gene;BraA02g007660.3C.gene;BraA02g010850.3C.gene;BraA02g012610.3C.gene;BraA02g017210.3C.gene;BraA02g021800.3C.gene;BraA02g031540.3C.gene;BraA03g006670.3C.gene;BraA03g020010.3C.gene;BraA03g021430.3C.gene;Bra…	89	up&down
ko00350	Tyrosine metabolism	0.0118	0.0073	1.62	0.0306354	0.240783	BraA01g008840.3C.gene;BraA02g014190.3C.gene;BraA02g041970.3C.gene;BraA03g004710.3C.gene;BraA03g054450.3C.gene;BraA03g059830.3C.gene;BraA04g029900.3C.gene;BraA06g042570.3C.gene;BraA08g011510.3C.gene;BraA08g027740.3C.gene;BraA09g002890.3C.gene;BraA09g040580.3C.gene;BraA09g053440.3C.gene;BraA09g055370.3C.gene;BraA09g056110.3C.gene;BraA09g063880.3C.gene;BraA10g005300.3C.gene	17	up&down
ko00511	Other glycan degradation	0.0139	0.0094	1.48	0.0480198	0.35383	BraA01g025550.3C.gene;BraA01g039800.3C.gene;BraA03g002110.3C.gene;BraA03g012750.3C.gene;BraA03g024900.3C.gene;BraA03g029830.3C.gene;BraA03g052960.3C.gene;BraA04g004820.3C.gene;BraA06g024520.3C.gene;BraA06g027250.3C.gene;BraA06g038590.3C.gene;BraA06g043270.3C.gene;BraA07g011520.3C.gene;BraA07g011530.3C.gene;BraA07g018830.3C.gene;BraA07g031690.3C.gene;BraA08g005650.3C.gene;BraA09g031520.3C.gene;Bra…	20	up&down
ko00603	Glycosphingolipid biosynthesis - globo and isoglobo series	0.0035	0.0015	2.32	0.0574608	0.368903	BraA02g002700.3C.gene;BraA02g002710.3C.gene;BraA03g003510.3C.gene;BraA04g004820.3C.gene;BraA07g031690.3C.gene	5	up&down
ko00905	Brassinosteroid biosynthesis	0.0035	0.0015	2.32	0.0574608	0.368903	BraA01g022910.3C.gene;BraA02g039080.3C.gene;BraA07g037490.3C.gene;BraA09g041760.3C.gene;BraA10g028480.3C.gene	5	up&down
ko00604	Glycosphingolipid biosynthesis - ganglio series	0.0084	0.0052	1.61	0.0649106	0.368903	BraA01g025550.3C.gene;BraA03g012750.3C.gene;BraA03g024900.3C.gene;BraA03g052960.3C.gene;BraA04g004820.3C.gene;BraA06g027250.3C.gene;BraA06g043270.3C.gene;BraA07g018830.3C.gene;BraA07g031690.3C.gene;BraA08g005650.3C.gene;BraA10g007220.3C.gene;BraA10g032810.3C.gene	12	up&down
ko00908	Zeatin biosynthesis	0.0084	0.0052	1.61	0.0649106	0.368903	BraA01g025140.3C.gene;BraA02g010920.3C.gene;BraA02g015350.3C.gene;BraA03g006540.3C.gene;BraA03g009380.3C.gene;BraA03g019140.3C.gene;BraA04g026090.3C.gene;BraA05g008540.3C.gene;BraA06g020210.3C.gene;BraA07g014710.3C.gene;BraA09g044110.3C.gene;BraA10g010710.3C.gene	12	up&down
The third period ( PC-II_vs_GC-II ) of Chinese cabbage
ID	Description	GeneRatio	BgRatio	enrich_factor	pvalue	qvalue	geneID	gene_number	Contained
ko04141	Protein processing in endoplasmic reticulum	0.0938	0.0394	2.38	2.8705e-05	0.00293093	BraA01g015070.3C.gene;BraA01g019020.3C.gene;BraA02g009480.3C.gene;BraA02g011090.3C.gene;BraA02g043200.3C.gene;BraA03g012970.3C.gene;BraA03g013140.3C.gene;BraA03g015480.3C.gene;BraA03g016490.3C.gene;BraA03g019440.3C.gene;BraA03g047170.3C.gene;BraA05g011900.3C.gene;BraA05g037940.3C.gene;BraA06g006120.3C.gene;BraA06g025300.3C.gene;BraA07g007240.3C.gene;BraA07g008590.3C.gene;BraA08g014770.3C.gene;Bra…	27	up&down
ko00500	Starch and sucrose metabolism	0.0764	0.0377	2.03	0.0013628	0.0572326	BraA01g028060.3C.gene;BraA01g037040.3C.gene;BraA02g019700.3C.gene;BraA02g038730.3C.gene;BraA03g019670.3C.gene;BraA03g025090.3C.gene;BraA05g007840.3C.gene;BraA05g013250.3C.gene;BraA05g033210.3C.gene;BraA06g003260.3C.gene;BraA07g027110.3C.gene;BraA07g038740.3C.gene;BraA08g026190.3C.gene;BraA08g026340.3C.gene;BraA09g001880.3C.gene;BraA09g006850.3C.gene;BraA09g044790.3C.gene;BraA10g005120.3C.gene;Bra…	22	up&down
ko00942	Anthocyanin biosynthesis	0.0104	0.0009	11.76	0.00184703	0.0572326	BraA06g021610.3C.gene;BraA08g009740.3C.gene;BraA10g012180.3C.gene	3	up
ko00944	Flavone and flavonol biosynthesis	0.0069	0.0003	25.49	0.0022421	0.0572326	BraA08g035120.3C.gene;BraA10g030360.3C.gene	2	up
ko00592	alpha-Linolenic acid metabolism	0.0243	0.008	3.05	0.00824802	0.160277	BraA01g011100.3C.gene;BraA01g019720.3C.gene;BraA05g011680.3C.gene;BraA05g016980.3C.gene;BraA07g037710.3C.gene;BraA10g005490.3C.gene;BraA10g032260.3C.gene	7	up&down
ko00280	Valine, leucine and isoleucine degradation	0.0243	0.0082	2.97	0.00941833	0.160277	BraA01g004020.3C.gene;BraA02g044520.3C.gene;BraA05g011680.3C.gene;BraA06g019990.3C.gene;BraA06g027730.3C.gene;BraA08g016260.3C.gene;BraA08g032270.3C.gene	7	up
ko00943	Isoflavonoid biosynthesis	0.0104	0.0019	5.46	0.0170394	0.248544	BraA01g001520.3C.gene;BraA07g016610.3C.gene;BraA08g035120.3C.gene	3	up&down
ko00941	Flavonoid biosynthesis	0.0208	0.0079	2.64	0.026742	0.338245	BraA01g013470.3C.gene;BraA03g050560.3C.gene;BraA09g019440.3C.gene;BraA09g042420.3C.gene;BraA10g024990.3C.gene;BraA10g030360.3C.gene	6	up
ko00073	Cutin, suberine and wax biosynthesis	0.0208	0.0081	2.57	0.0298144	0.338245	BraA03g010330.3C.gene;BraA03g018560.3C.gene;BraA04g026730.3C.gene;BraA05g014990.3C.gene;BraA09g066480.3C.gene;BraA10g032920.3C.gene	6	up&down
ko00480	Glutathione metabolism	0.0278	0.014	1.99	0.0494142	0.504545	BraA02g006880.3C.gene;BraA02g024660.3C.gene;BraA03g016430.3C.gene;BraA03g029050.3C.gene;BraA07g030120.3C.gene;BraA08g035540.3C.gene;BraA10g022740.3C.gene;Brassica_rapa_newGene_4714	8	up&down
ko04145	Phagosome	0.0278	0.0151	1.85	0.0701956	0.58472	BraA01g043220.3C.gene;BraA02g043200.3C.gene;BraA06g003540.3C.gene;BraA06g006120.3C.gene;BraA06g025300.3C.gene;BraA08g032770.3C.gene;BraA09g007110.3C.gene;BraA09g018690.3C.gene	8	up&down
ko00630	Glyoxylate and dicarboxylate metabolism	0.0278	0.0152	1.83	0.0731192	0.58472	BraA02g017390.3C.gene;BraA02g017400.3C.gene;BraA05g009850.3C.gene;BraA06g016090.3C.gene;BraA07g035910.3C.gene;BraA08g006110.3C.gene;BraA09g025300.3C.gene;BraA10g023190.3C.gene	8	up&down
ko00750	Vitamin B6 metabolism	0.0069	0.0017	4.08	0.0856486	0.58472	BraA01g036180.3C.gene;BraA08g020750.3C.gene	2	down
ko00340	Histidine metabolism	0.0104	0.0037	2.83	0.0893745	0.58472	BraA01g004020.3C.gene;BraA05g009170.3C.gene;BraA09g033260.3C.gene	3	up&down
ko00564	Glycerophospholipid metabolism	0.0312	0.0187	1.67	0.0913123	0.58472	BraA01g011100.3C.gene;BraA04g003170.3C.gene;BraA05g016980.3C.gene;BraA07g036140.3C.gene;BraA09g002830.3C.gene;BraA09g022970.3C.gene;BraA09g029920.3C.gene;BraA10g005490.3C.gene;BraA10g032260.3C.gene	9	up&down
ko00591	Linoleic acid metabolism	0.0069	0.0018	3.92	0.0916263	0.58472	BraA05g016980.3C.gene;BraA10g032260.3C.gene	2	up&down
ko00260	Glycine, serine and threonine metabolism	0.0208	0.0111	1.88	0.101967	0.612432	BraA05g009850.3C.gene;BraA07g015640.3C.gene;BraA07g035910.3C.gene;BraA08g006110.3C.gene;BraA08g020750.3C.gene;BraA09g011320.3C.gene	6	up&down
ko00785	Lipoic acid metabolism	0.0035	0.0005	7.28	0.129531	0.734767	BraA08g017750.3C.gene	1	up
ko00350	Tyrosine metabolism	0.0139	0.0073	1.91	0.158862	0.820369	BraA01g008840.3C.gene;BraA02g014250.3C.gene;BraA07g015640.3C.gene;BraA10g005300.3C.gene	4	up&down
ko00360	Phenylalanine metabolism	0.0139	0.0078	1.79	0.18574	0.820369	BraA02g014250.3C.gene;BraA05g008320.3C.gene;BraA07g015640.3C.gene;BraA10g005300.3C.gene	4	up
The first period ( PM-C_vs_GM-C ) of mustard
ID	Description	GeneRatio	BgRatio	enrich_factor	pvalue	qvalue	geneID	gene_number	Contained
ko00944	Flavone and flavonol biosynthesis	0.0039	0.0004	9.5	9.87074e-05	0.0114293	BjuA041352;BjuA043933;BjuA047311;BjuB013182;BjuB033656	5	up
ko00710	Carbon fixation in photosynthetic organisms	0.0217	0.0108	2.01	0.000403853	0.0233809	BjuA005434;BjuA008712;BjuA012477;BjuA015968;BjuA018022;BjuA022057;BjuA023260;BjuA025173;BjuA026556;BjuA030510;BjuA033374;BjuA036758;BjuA047048;BjuB000625;BjuB006615;BjuB018709;BjuB024315;BjuB036933;BjuB042089;BjuB043339;BjuB048057;BjuO011420;BjuO011421;Brassica_juncea_newGene_19903;Brassica_juncea_newGene_2116;Brassica_juncea_newGene_21852;Brassica_juncea_newGene_22862;Brassica_juncea_newGene_240…	28	up&down
ko04070	Phosphatidylinositol signaling system	0.0256	0.0149	1.71	0.00201554	0.0777928	BjuA006609;BjuA006610;BjuA006691;BjuA007056;BjuA009087;BjuA009088;BjuA021381;BjuA022507;BjuA022677;BjuA030063;BjuA031824;BjuA032816;BjuA033208;BjuA037406;BjuA037610;BjuA040504;BjuB006858;BjuB010857;BjuB020573;BjuB020595;BjuB022095;BjuB048431;BjuO008042;Brassica_juncea_newGene_10612;Brassica_juncea_newGene_10613;Brassica_juncea_newGene_1304;Brassica_juncea_newGene_13783;Brassica_juncea_newGene_183…	33	up&down
ko01200	Carbon metabolism	0.0566	0.041	1.38	0.00340687	0.0986201	BjuA005434;BjuA005458;BjuA005763;BjuA008712;BjuA012477;BjuA012893;BjuA013222;BjuA015968;BjuA018022;BjuA018355;BjuA019074;BjuA020714;BjuA022057;BjuA023260;BjuA025173;BjuA026556;BjuA028744;BjuA029399;BjuA030510;BjuA031740;BjuA032777;BjuA032836;BjuA033374;BjuA034782;BjuA036758;BjuA037047;BjuA038135;BjuA040985;BjuA040993;BjuA041014;BjuA041779;BjuA043629;BjuA046790;BjuA046983;BjuA047048;BjuB000625;Bju…	73	up&down
ko00410	beta-Alanine metabolism	0.0163	0.0087	1.86	0.00485582	0.112451	BjuA014182;BjuA022756;BjuA022818;BjuA022819;BjuA028744;BjuA032836;BjuA045151;BjuB011366;BjuB014791;BjuB022342;BjuB027016;BjuB027177;BjuB032015;BjuB035473;BjuB042571;BjuO000626;Brassica_juncea_newGene_3842;Brassica_juncea_newGene_5756;Brassica_juncea_newGene_5927;Brassica_juncea_newGene_7031;Brassica_juncea_newGene_9486	21	up&down
ko00903	Limonene and pinene degradation	0.0047	0.0013	3.51	0.00665107	0.128354	BjuA022756;BjuA022818;BjuA022819;BjuB011366;Brassica_juncea_newGene_3842;Brassica_juncea_newGene_5927	6	up&down
ko00053	Ascorbate and aldarate metabolism	0.0202	0.0122	1.66	0.0084239	0.132929	BjuA004616;BjuA022577;BjuA022756;BjuA022818;BjuA022819;BjuA025855;BjuA029572;BjuA044769;BjuA047104;BjuB005274;BjuB011366;BjuB035752;Brassica_juncea_newGene_11646;Brassica_juncea_newGene_12373;Brassica_juncea_newGene_13611;Brassica_juncea_newGene_16348;Brassica_juncea_newGene_22608;Brassica_juncea_newGene_24247;Brassica_juncea_newGene_2960;Brassica_juncea_newGene_3842;Brassica_juncea_newGene_5756;…	26	up&down
ko00071	Fatty acid degradation	0.0132	0.007	1.89	0.00918418	0.132929	BjuA022756;BjuA022818;BjuA022819;BjuB007743;BjuB011366;BjuB026106;BjuB027527;BjuB040223;BjuB044837;BjuO000626;BjuO006616;Brassica_juncea_newGene_12941;Brassica_juncea_newGene_14285;Brassica_juncea_newGene_16642;Brassica_juncea_newGene_3842;Brassica_juncea_newGene_5756;Brassica_juncea_newGene_5927	17	up&down
ko00480	Glutathione metabolism	0.0217	0.0142	1.53	0.0177153	0.191392	BjuA002591;BjuA014833;BjuA025213;BjuA025855;BjuA027556;BjuA041358;BjuA043966;BjuB005849;BjuB013191;BjuB015951;BjuB025354;BjuB025849;BjuB026376;BjuB030429;BjuB033037;BjuB033376;BjuB035464;BjuB042824;BjuB045808;BjuO010467;Brassica_juncea_newGene_1246;Brassica_juncea_newGene_15785;Brassica_juncea_newGene_18526;Brassica_juncea_newGene_22608;Brassica_juncea_newGene_4765;Brassica_juncea_newGene_5506;Br…	28	up&down
ko00910	Nitrogen metabolism	0.0109	0.0058	1.88	0.0179518	0.191392	BjuA000054;BjuA003260;BjuA012581;BjuA040985;BjuA041260;BjuA041333;BjuA041355;BjuA046026;BjuB011819;BjuB040916;BjuO004314;BjuO005548;Brassica_juncea_newGene_18229;Brassica_juncea_newGene_24361	14	up&down
ko00030	Pentose phosphate pathway	0.0147	0.0087	1.69	0.0184053	0.191392	BjuA013222;BjuA018022;BjuA019074;BjuA025173;BjuA034311;BjuA036758;BjuA038079;BjuA040993;BjuA046790;BjuB006615;BjuB024315;BjuB025849;BjuB033037;BjuB033376;BjuB036933;BjuO010467;Brassica_juncea_newGene_2116;Brassica_juncea_newGene_21852;Brassica_juncea_newGene_2203	19	up&down
ko00310	Lysine degradation	0.0116	0.0064	1.81	0.0198352	0.191392	BjuA006889;BjuA022756;BjuA022818;BjuA022819;BjuA025072;BjuB001872;BjuB011366;BjuB024273;BjuB027527;Brassica_juncea_newGene_14285;Brassica_juncea_newGene_15314;Brassica_juncea_newGene_15315;Brassica_juncea_newGene_3842;Brassica_juncea_newGene_5756;Brassica_juncea_newGene_5927	15	up&down
ko00330	Arginine and proline metabolism	0.0171	0.0107	1.59	0.0222481	0.193061	BjuA015646;BjuA022756;BjuA022818;BjuA022819;BjuA039197;BjuB002974;BjuB006414;BjuB011366;BjuB014791;BjuB022342;BjuB027016;BjuB030388;BjuB032108;BjuO000306;Brassica_juncea_newGene_1688;Brassica_juncea_newGene_2797;Brassica_juncea_newGene_3842;Brassica_juncea_newGene_5696;Brassica_juncea_newGene_5756;Brassica_juncea_newGene_5927;Brassica_juncea_newGene_658;Brassica_juncea_newGene_9540	22	up&down
ko00020	Citrate cycle (TCA cycle)	0.014	0.0083	1.67	0.0233428	0.193061	BjuA005763;BjuA008712;BjuA012893;BjuA015968;BjuA023260;BjuA031740;BjuA032777;BjuA034782;BjuA041014;BjuA046983;BjuB023086;BjuB025354;BjuB028195;Brassica_juncea_newGene_14259;Brassica_juncea_newGene_15249;Brassica_juncea_newGene_20102;Brassica_juncea_newGene_22110;Brassica_juncea_newGene_8123	18	up&down
ko04144	Endocytosis	0.0442	0.0343	1.29	0.0314001	0.222456	BjuA005143;BjuA008980;BjuA009930;BjuA012753;BjuA017095;BjuA017869;BjuA020033;BjuA020255;BjuA022316;BjuA022620;BjuA025009;BjuA030045;BjuA037406;BjuA037610;BjuA042296;BjuA046415;BjuA046417;BjuA046750;BjuA047112;BjuA047365;BjuB001423;BjuB002815;BjuB007331;BjuB007548;BjuB007861;BjuB013117;BjuB013584;BjuB014690;BjuB014691;BjuB016380;BjuB016381;BjuB016873;BjuB023254;BjuB027116;BjuB033068;BjuB043219;Bju…	57	up&down
ko00500	Starch and sucrose metabolism	0.0489	0.0385	1.27	0.0321076	0.222456	BjuA000903;BjuA004227;BjuA006637;BjuA007713;BjuA008421;BjuA009339;BjuA010844;BjuA013122;BjuA013222;BjuA015912;BjuA018527;BjuA020774;BjuA021854;BjuA023172;BjuA023262;BjuA023501;BjuA024167;BjuA028644;BjuA029507;BjuA030249;BjuA034983;BjuA037015;BjuA037245;BjuA038079;BjuA039014;BjuA046789;BjuB007204;BjuB013258;BjuB015964;BjuB019369;BjuB023113;BjuB025327;BjuB029089;BjuB030416;BjuB035584;BjuB038793;Bju…	63	up&down
ko03420	Nucleotide excision repair	0.0202	0.0137	1.47	0.0332273	0.222456	BjuA000689;BjuA008027;BjuA034313;BjuA035563;BjuB001353;BjuB013588;BjuB021982;BjuB033558;BjuB043378;BjuB048845;BjuO001714;BjuO007305;BjuO008401;Brassica_juncea_newGene_11438;Brassica_juncea_newGene_11609;Brassica_juncea_newGene_14668;Brassica_juncea_newGene_17786;Brassica_juncea_newGene_18066;Brassica_juncea_newGene_21705;Brassica_juncea_newGene_3582;Brassica_juncea_newGene_3585;Brassica_juncea_ne…	26	up&down
ko00860	Porphyrin and chlorophyll metabolism	0.0116	0.0069	1.68	0.0345818	0.222456	BjuA004602;BjuA009104;BjuA011281;BjuA025861;BjuA026425;BjuA038395;BjuA044401;BjuA046620;BjuB002628;BjuB009042;BjuB009150;BjuB012944;BjuB041460;Brassica_juncea_newGene_1945;Brassica_juncea_newGene_8598	15	up&down
ko00280	Valine, leucine and isoleucine degradation	0.014	0.0089	1.57	0.0411975	0.251065	BjuA008642;BjuA021423;BjuA022756;BjuA022818;BjuA022819;BjuA028744;BjuA032836;BjuA034254;BjuA045735;BjuB011366;BjuB020646;BjuB027527;BjuB032015;Brassica_juncea_newGene_14285;Brassica_juncea_newGene_3842;Brassica_juncea_newGene_5756;Brassica_juncea_newGene_5927;Brassica_juncea_newGene_6925	18	up&down
ko00380	Tryptophan metabolism	0.0163	0.0109	1.49	0.0455863	0.263921	BjuA000054;BjuA013283;BjuA015022;BjuA022756;BjuA022818;BjuA022819;BjuA041355;BjuA043629;BjuB011366;BjuB027527;Brassica_juncea_newGene_13462;Brassica_juncea_newGene_14285;Brassica_juncea_newGene_20819;Brassica_juncea_newGene_22988;Brassica_juncea_newGene_2797;Brassica_juncea_newGene_3842;Brassica_juncea_newGene_4477;Brassica_juncea_newGene_5756;Brassica_juncea_newGene_5927;Brassica_juncea_newGene_…	21	up&down
The second period ( PM-I_vs_GM-I ) of mustard
ID	Description	GeneRatio	BgRatio	enrich_factor	pvalue	qvalue	geneID	gene_number	Contained
ko00330	Arginine and proline metabolism	0.0231	0.0107	2.16	4.08865e-05	0.00367479	BjuA001024;BjuA003213;BjuA009099;BjuA014112;BjuA022756;BjuA022818;BjuA022819;BjuA023128;BjuA024132;BjuA030261;BjuA031766;BjuB002974;BjuB006414;BjuB008270;BjuB011366;BjuB019655;BjuB027016;BjuB027271;BjuB030388;BjuB041931;BjuB044568;BjuB045221;BjuB045222;BjuO000306;BjuO000401;Brassica_juncea_newGene_10829;Brassica_juncea_newGene_1688;Brassica_juncea_newGene_18925;Brassica_juncea_newGene_3842;Brassi…	32	up&down
ko03420	Nucleotide excision repair	0.0267	0.0137	1.95	9.34506e-05	0.00367479	BjuA000689;BjuA008027;BjuA016700;BjuA030467;BjuA034313;BjuA035563;BjuB001353;BjuB013588;BjuB016344;BjuB021982;BjuB033417;BjuB043365;BjuB043378;BjuB048845;BjuO001714;BjuO004429;BjuO007305;BjuO008401;Brassica_juncea_newGene_11438;Brassica_juncea_newGene_14668;Brassica_juncea_newGene_15608;Brassica_juncea_newGene_17786;Brassica_juncea_newGene_18066;Brassica_juncea_newGene_21705;Brassica_juncea_newGe…	37	up&down
ko00071	Fatty acid degradation	0.0166	0.007	2.38	0.000109165	0.00367479	BjuA003213;BjuA003839;BjuA017697;BjuA022756;BjuA022818;BjuA022819;BjuA024061;BjuB003725;BjuB007743;BjuB011366;BjuB016271;BjuB027527;BjuB036848;BjuB041931;BjuB042181;BjuB044837;BjuO012875;Brassica_juncea_newGene_16642;Brassica_juncea_newGene_3842;Brassica_juncea_newGene_6333;Brassica_juncea_newGene_6740;Brassica_juncea_newGene_6852;Brassica_juncea_newGene_7940	23	up&down
ko00941	Flavonoid biosynthesis	0.0188	0.0085	2.22	0.000132992	0.00367479	BjuA004031;BjuA004576;BjuA008905;BjuA009912;BjuA018788;BjuA033678;BjuA035478;BjuA039278;BjuA039948;BjuA041225;BjuA047389;BjuB001305;BjuB012366;BjuB012368;BjuB014113;BjuB014803;BjuB029086;BjuB044852;BjuB048578;BjuB048899;BjuO009605;Brassica_juncea_newGene_11769;Brassica_juncea_newGene_17917;Brassica_juncea_newGene_17920;Brassica_juncea_newGene_21248;Brassica_juncea_newGene_32	26	up&down
ko03030	DNA replication	0.0253	0.0139	1.82	0.000533028	0.0117827	BjuA000689;BjuA008027;BjuA016700;BjuA034313;BjuA035563;BjuA044247;BjuB001353;BjuB013588;BjuB021982;BjuB033417;BjuB033691;BjuB048845;BjuO004429;BjuO007305;Brassica_juncea_newGene_11438;Brassica_juncea_newGene_14668;Brassica_juncea_newGene_14927;Brassica_juncea_newGene_15608;Brassica_juncea_newGene_1685;Brassica_juncea_newGene_18066;Brassica_juncea_newGene_21705;Brassica_juncea_newGene_3582;Brassic…	35	up&down
ko03430	Mismatch repair	0.021	0.0111	1.89	0.000801954	0.0147728	BjuA000689;BjuA008027;BjuA016700;BjuA031389;BjuA034313;BjuA035563;BjuB013588;BjuB021982;BjuB033417;BjuB048845;BjuO004429;Brassica_juncea_newGene_11438;Brassica_juncea_newGene_14668;Brassica_juncea_newGene_15608;Brassica_juncea_newGene_18066;Brassica_juncea_newGene_21705;Brassica_juncea_newGene_3582;Brassica_juncea_newGene_3585;Brassica_juncea_newGene_4347;Brassica_juncea_newGene_4830;Brassica_jun…	29	up&down
ko00920	Sulfur metabolism	0.013	0.0057	2.29	0.000937671	0.0148053	BjuA001072;BjuA012998;BjuA021993;BjuA022261;BjuA023448;BjuA034366;BjuA038686;BjuA040529;BjuB003228;BjuB006862;BjuB012013;BjuB020595;BjuB023344;BjuB031943;BjuO005875;BjuO009703;Brassica_juncea_newGene_13681;Brassica_juncea_newGene_8869	18	up&down
ko00380	Tryptophan metabolism	0.0202	0.0109	1.85	0.00137544	0.0190028	BjuA003213;BjuA015022;BjuA022756;BjuA022818;BjuA022819;BjuB002100;BjuB011366;BjuB017710;BjuB027527;BjuB041931;BjuO013163;Brassica_juncea_newGene_13046;Brassica_juncea_newGene_13462;Brassica_juncea_newGene_14060;Brassica_juncea_newGene_14061;Brassica_juncea_newGene_14062;Brassica_juncea_newGene_14069;Brassica_juncea_newGene_14777;Brassica_juncea_newGene_15968;Brassica_juncea_newGene_207;Brassica_j…	28	up&down
ko00944	Flavone and flavonol biosynthesis	0.0029	0.0004	7.08	0.0017908	0.0213322	BjuA041352;BjuA043933;BjuB013182;BjuB033656	4	up
ko00903	Limonene and pinene degradation	0.0051	0.0013	3.81	0.00207489	0.0213322	BjuA003213;BjuA022756;BjuA022818;BjuA022819;BjuB011366;BjuB041931;Brassica_juncea_newGene_3842	7	up&down
ko03440	Homologous recombination	0.0282	0.0173	1.63	0.00212306	0.0213322	BjuA000689;BjuA002972;BjuA008027;BjuA016700;BjuA018021;BjuA023620;BjuA034313;BjuA035563;BjuA035609;BjuA045768;BjuA046406;BjuB016634;BjuB021982;BjuB028591;BjuB029810;BjuB033417;BjuB048845;BjuO004429;BjuO007276;BjuO007305;Brassica_juncea_newGene_11438;Brassica_juncea_newGene_12055;Brassica_juncea_newGene_14668;Brassica_juncea_newGene_15608;Brassica_juncea_newGene_18066;Brassica_juncea_newGene_21705…	39	up&down
ko00480	Glutathione metabolism	0.0238	0.0142	1.68	0.00271679	0.0250231	BjuA002591;BjuA025213;BjuA025855;BjuA030261;BjuA035156;BjuA036600;BjuA041358;BjuA043966;BjuA046145;BjuB008093;BjuB013191;BjuB016854;BjuB025849;BjuB026376;BjuB031303;BjuB033376;BjuB036761;BjuB039983;BjuB039984;BjuB042671;BjuB042824;BjuB045808;BjuB048450;BjuO000727;BjuO010467;Brassica_juncea_newGene_1246;Brassica_juncea_newGene_15785;Brassica_juncea_newGene_17464;Brassica_juncea_newGene_18526;Brass…	33	up&down
ko01040	Biosynthesis of unsaturated fatty acids	0.0079	0.0031	2.54	0.00397036	0.0337561	BjuA046053;BjuB005320;BjuB006936;BjuB016271;BjuB019437;BjuB039424;BjuB042181;Brassica_juncea_newGene_16148;Brassica_juncea_newGene_2094;Brassica_juncea_newGene_6740;Brassica_juncea_newGene_7940	11	up&down
ko00250	Alanine, aspartate and glutamate metabolism	0.0145	0.0077	1.89	0.0050424	0.0398085	BjuA001024;BjuA005434;BjuA009166;BjuA015586;BjuA028655;BjuA039378;BjuA040654;BjuA041333;BjuA041858;BjuA046026;BjuA046539;BjuB004680;BjuB008501;BjuB027271;BjuB043339;Brassica_juncea_newGene_11971;Brassica_juncea_newGene_18534;Brassica_juncea_newGene_5731;Brassica_juncea_newGene_7109;Brassica_juncea_newGene_9083	20	up&down
ko00030	Pentose phosphate pathway	0.0152	0.0087	1.74	0.0100506	0.0740567	BjuA016139;BjuA018022;BjuA019074;BjuA025173;BjuA029544;BjuA034311;BjuA040993;BjuA046790;BjuB003427;BjuB025849;BjuB027510;BjuB033376;BjuB036761;BjuB038068;BjuB039983;BjuB039984;BjuO010467;Brassica_juncea_newGene_2116;Brassica_juncea_newGene_21852;Brassica_juncea_newGene_2203;Brassica_juncea_newGene_24599	21	up&down
ko00220	Arginine biosynthesis	0.0101	0.0051	1.97	0.0121731	0.0840904	BjuA001024;BjuA002830;BjuA005434;BjuA015586;BjuA025198;BjuA041333;BjuA042831;BjuA046026;BjuB004680;BjuB008501;BjuB019655;BjuB043339;Brassica_juncea_newGene_5731;Brassica_juncea_newGene_9083	14	up&down
ko01212	Fatty acid metabolism	0.0173	0.0107	1.63	0.0136501	0.0887466	BjuA003839;BjuA015914;BjuA017697;BjuA024061;BjuA041779;BjuA046053;BjuB003725;BjuB005320;BjuB006936;BjuB015095;BjuB016271;BjuB019437;BjuB027527;BjuB039424;BjuB042181;BjuB044837;Brassica_juncea_newGene_16148;Brassica_juncea_newGene_16642;Brassica_juncea_newGene_2094;Brassica_juncea_newGene_3567;Brassica_juncea_newGene_6333;Brassica_juncea_newGene_6740;Brassica_juncea_newGene_6852;Brassica_juncea_ne…	24	up&down
ko04122	Sulfur relay system	0.0036	0.0012	3.03	0.0230966	0.141821	BjuA009973;BjuB041918;Brassica_juncea_newGene_5617;Brassica_juncea_newGene_7517;Brassica_juncea_newGene_9374	5	up&down
ko00190	Oxidative phosphorylation	0.0267	0.0191	1.4	0.0250192	0.145541	BjuA002108;BjuA005763;BjuA008133;BjuA011209;BjuA014901;BjuA017954;BjuA020264;BjuA020266;BjuA025175;BjuA031740;BjuA032777;BjuA033199;BjuA036082;BjuA038122;BjuA038395;BjuA046058;BjuA046171;BjuA046804;BjuB007742;BjuB011064;BjuB016777;BjuB023262;BjuB027514;BjuB027529;BjuB044927;BjuB045211;BjuB045223;BjuB047286;BjuB048290;BjuB048864;BjuO013071;Brassica_juncea_newGene_15332;Brassica_juncea_newGene_192;…	37	up&down
ko00561	Glycerolipid metabolism	0.0238	0.0167	1.42	0.0273269	0.151017	BjuA001413;BjuA003213;BjuA006236;BjuA006237;BjuA009087;BjuA011492;BjuA014038;BjuA014039;BjuA017207;BjuA022756;BjuA022818;BjuA022819;BjuA023175;BjuA028609;BjuA032821;BjuA033208;BjuA033903;BjuA044848;BjuB000102;BjuB001041;BjuB011366;BjuB019380;BjuB022684;BjuB027828;BjuB032937;BjuB041931;BjuB043379;Brassica_juncea_newGene_13051;Brassica_juncea_newGene_13265;Brassica_juncea_newGene_14282;Brassica_jun…	33	up&down
The third period ( PM-II_vs_GM-II ) of mustard
ID	Description	GeneRatio	BgRatio	enrich_factor	pvalue	qvalue	geneID	gene_number	Contained
ko00944	Flavone and flavonol biosynthesis	0.0036	0.0004	8.84	0.000138211	0.0158579	BjuA041352;BjuA043933;BjuA047311;BjuB033656;BjuB044274	5	up
ko00941	Flavonoid biosynthesis	0.0173	0.0085	2.05	0.000757813	0.0434746	BjuA004576;BjuA008905;BjuA018788;BjuA033678;BjuA035478;BjuA039948;BjuA041225;BjuA041714;BjuA046467;BjuA047311;BjuB001305;BjuB012366;BjuB012368;BjuB012948;BjuB014115;BjuB029086;BjuB044274;BjuB044852;BjuB048578;BjuO009605;Brassica_juncea_newGene_11769;Brassica_juncea_newGene_14532;Brassica_juncea_newGene_21248;Brassica_juncea_newGene_23182	24	up&down
ko00942	Anthocyanin biosynthesis	0.0043	0.001	4.39	0.00201922	0.0595166	BjuA028394;BjuO011591;Brassica_juncea_newGene_3722;Brassica_juncea_newGene_3723;Brassica_juncea_newGene_8857;Brassica_juncea_newGene_8858	6	up
ko00903	Limonene and pinene degradation	0.0051	0.0013	3.81	0.00207489	0.0595166	BjuA003213;BjuA022756;BjuA022818;BjuA022819;BjuB011366;Brassica_juncea_newGene_16504;Brassica_juncea_newGene_3842	7	up&down
ko00071	Fatty acid degradation	0.0137	0.007	1.97	0.0039426	0.0740891	BjuA003213;BjuA017697;BjuA022756;BjuA022818;BjuA022819;BjuA024061;BjuB003725;BjuB007743;BjuB011366;BjuB027527;BjuB040223;BjuB044837;BjuB048823;BjuO006616;Brassica_juncea_newGene_16504;Brassica_juncea_newGene_16642;Brassica_juncea_newGene_1984;Brassica_juncea_newGene_3842;Brassica_juncea_newGene_6852	19	up&down
ko00760	Nicotinate and nicotinamide metabolism	0.0094	0.0041	2.28	0.00466841	0.0740891	BjuA007487;BjuA019771;BjuA028909;BjuB009184;BjuB016302;BjuB043612;BjuO000076;Brassica_juncea_newGene_13797;Brassica_juncea_newGene_15495;Brassica_juncea_newGene_15506;Brassica_juncea_newGene_1608;Brassica_juncea_newGene_19260;Brassica_juncea_newGene_8059	13	up&down
ko00480	Glutathione metabolism	0.0231	0.0142	1.63	0.00492981	0.0740891	BjuA000079;BjuA002591;BjuA010813;BjuA017987;BjuA025213;BjuA035156;BjuA037668;BjuA041358;BjuA047199;BjuB005849;BjuB006179;BjuB013191;BjuB025849;BjuB026376;BjuB033037;BjuB033376;BjuB035464;BjuB042824;BjuB045808;BjuB048450;BjuO000727;BjuO005782;BjuO010467;Brassica_juncea_newGene_1246;Brassica_juncea_newGene_13200;Brassica_juncea_newGene_15785;Brassica_juncea_newGene_17464;Brassica_juncea_newGene_185…	32	up&down
ko03420	Nucleotide excision repair	0.0224	0.0137	1.63	0.00539963	0.0740891	BjuA000689;BjuA008027;BjuA028199;BjuA028730;BjuA030467;BjuA033807;BjuA034313;BjuA035563;BjuB001353;BjuB013588;BjuB033417;BjuB038109;BjuB043378;BjuB048845;BjuO001714;BjuO007305;BjuO008401;Brassica_juncea_newGene_11438;Brassica_juncea_newGene_14668;Brassica_juncea_newGene_17786;Brassica_juncea_newGene_18066;Brassica_juncea_newGene_18232;Brassica_juncea_newGene_21705;Brassica_juncea_newGene_3582;Bra…	31	up&down
ko00460	Cyanoamino acid metabolism	0.021	0.0127	1.65	0.00581158	0.0740891	BjuA000054;BjuA000903;BjuA002591;BjuA009057;BjuA013122;BjuA020386;BjuA027464;BjuA045850;BjuB007204;BjuB017710;BjuB041564;BjuB042194;BjuB044349;BjuO000058;BjuO007602;BjuO012526;BjuO013163;Brassica_juncea_newGene_13970;Brassica_juncea_newGene_20381;Brassica_juncea_newGene_20424;Brassica_juncea_newGene_20883;Brassica_juncea_newGene_21813;Brassica_juncea_newGene_2313;Brassica_juncea_newGene_2315;Bras…	29	up&down
ko00051	Fructose and mannose metabolism	0.0166	0.0097	1.72	0.00847377	0.0931051	BjuA006402;BjuA009947;BjuA015971;BjuA017545;BjuA018048;BjuA019074;BjuA025173;BjuA031276;BjuA032797;BjuA034311;BjuA036758;BjuA044438;BjuB013206;BjuB015964;BjuB027510;BjuB033343;BjuO000552;BjuO005975;Brassica_juncea_newGene_15405;Brassica_juncea_newGene_1714;Brassica_juncea_newGene_20613;Brassica_juncea_newGene_8070;Brassica_juncea_newGene_8583	23	up&down
ko00500	Starch and sucrose metabolism	0.0513	0.0385	1.33	0.00892613	0.0931051	BjuA000903;BjuA006637;BjuA007363;BjuA007713;BjuA009057;BjuA009947;BjuA013122;BjuA013222;BjuA015912;BjuA020386;BjuA020448;BjuA023088;BjuA023172;BjuA024167;BjuA028909;BjuA029351;BjuA029475;BjuA034983;BjuA037015;BjuA037245;BjuA037398;BjuA037399;BjuA037400;BjuA039014;BjuA042097;BjuA043452;BjuA045850;BjuB007204;BjuB015964;BjuB016706;BjuB021948;BjuB030416;BjuB035584;BjuB040221;BjuB040254;BjuB040889;Bju…	71	up&down
ko00380	Tryptophan metabolism	0.0181	0.0109	1.65	0.0100206	0.095811	BjuA000054;BjuA001280;BjuA001741;BjuA003213;BjuA013283;BjuA015022;BjuA022302;BjuA022756;BjuA022818;BjuA022819;BjuB011366;BjuB017710;BjuB027527;BjuB043456;BjuO013163;Brassica_juncea_newGene_13046;Brassica_juncea_newGene_13063;Brassica_juncea_newGene_13462;Brassica_juncea_newGene_16504;Brassica_juncea_newGene_22988;Brassica_juncea_newGene_2797;Brassica_juncea_newGene_3842;Brassica_juncea_newGene_44…	25	up&down
ko00196	Photosynthesis - antenna proteins	0.0058	0.0022	2.61	0.01108	0.0977911	BjuA010610;BjuA012878;BjuA034812;BjuB002864;BjuB008248;BjuB020387;BjuB020388;Brassica_juncea_newGene_20155	8	up&down
ko00240	Pyrimidine metabolism	0.0166	0.0102	1.63	0.0155326	0.127297	BjuA004126;BjuA005750;BjuA007487;BjuA014100;BjuA025930;BjuA028909;BjuA034220;BjuB009184;BjuB016302;BjuB043612;BjuB044803;BjuB048468;BjuO000076;BjuO005823;Brassica_juncea_newGene_1135;Brassica_juncea_newGene_11971;Brassica_juncea_newGene_13797;Brassica_juncea_newGene_15495;Brassica_juncea_newGene_15506;Brassica_juncea_newGene_1608;Brassica_juncea_newGene_7031;Brassica_juncea_newGene_7400;Brassica_…	23	up&down
ko00330	Arginine and proline metabolism	0.0166	0.0107	1.55	0.0257672	0.191167	BjuA003213;BjuA003798;BjuA022756;BjuA022818;BjuA022819;BjuA023128;BjuA031766;BjuA038250;BjuB002974;BjuB011366;BjuB019655;BjuB027016;BjuB030388;BjuB045221;BjuB045222;BjuO000306;Brassica_juncea_newGene_16504;Brassica_juncea_newGene_1688;Brassica_juncea_newGene_18925;Brassica_juncea_newGene_2797;Brassica_juncea_newGene_3842;Brassica_juncea_newGene_5696;Brassica_juncea_newGene_658	23	up&down
ko00072	Synthesis and degradation of ketone bodies	0.0029	0.0009	3.4	0.0281494	0.191167	BjuA034254;BjuB027527;Brassica_juncea_newGene_17432;Brassica_juncea_newGene_6852	4	up&down
ko00710	Carbon fixation in photosynthetic organisms	0.0166	0.0108	1.54	0.0283243	0.191167	BjuA005434;BjuA009208;BjuA012477;BjuA015968;BjuA015971;BjuA018022;BjuA022530;BjuA025173;BjuA030510;BjuA032999;BjuA033374;BjuA036758;BjuA044438;BjuA047048;BjuB022485;BjuB027510;BjuB042089;BjuB043339;BjuB048057;Brassica_juncea_newGene_2116;Brassica_juncea_newGene_21852;Brassica_juncea_newGene_7846;Brassica_juncea_newGene_8070	23	up&down
ko00250	Alanine, aspartate and glutamate metabolism	0.0123	0.0077	1.6	0.0380991	0.242854	BjuA005434;BjuA009166;BjuA012581;BjuA028655;BjuA030510;BjuA032829;BjuA039378;BjuA041333;BjuA041858;BjuA041859;BjuA046026;BjuB004680;BjuB007968;BjuB043339;BjuB046344;Brassica_juncea_newGene_11971;Brassica_juncea_newGene_18534	17	up&down
ko01212	Fatty acid metabolism	0.0159	0.0107	1.49	0.0410641	0.247791	BjuA015914;BjuA017697;BjuA024061;BjuA029246;BjuA035005;BjuB003725;BjuB005320;BjuB010420;BjuB019437;BjuB027527;BjuB033424;BjuB039424;BjuB040223;BjuB044837;BjuB048823;Brassica_juncea_newGene_12717;Brassica_juncea_newGene_16642;Brassica_juncea_newGene_1984;Brassica_juncea_newGene_2094;Brassica_juncea_newGene_2970;Brassica_juncea_newGene_6852;Brassica_juncea_newGene_6925	22	up&down
ko04070	Phosphatidylinositol signaling system	0.021	0.0149	1.4	0.043193	0.247791	BjuA006610;BjuA009087;BjuA009088;BjuA021919;BjuA022507;BjuA022677;BjuA030063;BjuA033208;BjuA037406;BjuA037610;BjuA040504;BjuA047088;BjuB003195;BjuB006858;BjuB010857;BjuB020595;BjuB020603;BjuB028201;BjuB041633;BjuB048431;Brassica_juncea_newGene_10612;Brassica_juncea_newGene_10613;Brassica_juncea_newGene_18331;Brassica_juncea_newGene_23444;Brassica_juncea_newGene_24567;Brassica_juncea_newGene_38;Br…	29	up&down

## Sheet: table S10
Table S10. The gene annotation of anthocyanin accumulation of Chinese cabbage and mustard
Genes of different periods of four KEGG pathway in B.rapa
Pathway	The first period ( PC-C_vs_GC-C )	The second period ( PC-I_vs_GC-I )	The third period ( PC-II_vs_GC-II )
Anthocyanin biosynthesis	BraA06g021610.3C		BraA06g021610.3C
	BraA08g009740.3C		BraA08g009740.3C
	BraA10g012180.3C		BraA10g012180.3C
Flavonoid biosynthesis	BraA01g013470.3C	BraA01g011270.3C	BraA01g013470.3C
	BraA02g005190.3C	BraA01g013470.3C	BraA03g050560.3C
	BraA03g005990.3C	BraA01g020780.3C	BraA09g019440.3C
	BraA03g016260.3C	BraA02g005190.3C	BraA09g042420.3C
	BraA03g050560.3C	BraA02g044190.3C	BraA10g024990.3C
	BraA04g021710.3C	BraA03g005990.3C	BraA10g030360.3C
	BraA07g022020.3C	BraA03g016250.3C
	BraA09g042420.3C	BraA03g016260.3C
	BraA09g046060.3C	BraA03g021710.3C
	BraA10g024990.3C	BraA03g050560.3C
	BraA10g028200.3C	BraA03g058580.3C
	BraA10g030360.3C	BraA04g021700.3C
		BraA04g021710.3C
		BraA04g024900.3C
		BraA05g013880.3C
		BraA05g022080.3C
		BraA05g030620.3C
		BraA06g001290.3C
		BraA06g017520.3C
		BraA07g022020.3C
		BraA08g016250.3C
		BraA09g019440.3C
		BraA09g033970.3C
		BraA09g042420.3C
		BraA09g046060.3C
		BraA10g024990.3C
		BraA10g028200.3C
		BraA10g030360.3C
		Brassica_rapa_newGene_939
Isoflavonoid biosynthesis	BraA02g038300.3C		BraA01g001520.3C
	BraA08g035120.3C		BraA07g016610.3C
			BraA08g035120.3C
Flavone and flavonol biosynthesis	BraA02g006790.3C	BraA02g006790.3C	BraA08g035120.3C
	BraA08g035120.3C	BraA08g035120.3C	BraA10g030360.3C
	BraA10g030360.3C	BraA10g030360.3C
Genes of different periods of four KEGG pathway in B.juneca
Pathway	The first period ( PC-C_vs_GC-C )	The second period ( PC-I_vs_GC-I )	The third period ( PC-II_vs_GC-II )
Anthocyanin biosynthesis			BjuA028394
			BjuO011591
			Brassica_juncea_newGene_3722
			Brassica_juncea_newGene_3723
			Brassica_juncea_newGene_8857
			Brassica_juncea_newGene_8858
Flavonoid biosynthesis		BjuA004031	BjuA004576
		BjuA004576	BjuA008905
		BjuA008905	BjuA018788
		BjuA009912	BjuA033678
		BjuA018788	BjuA035478
		BjuA033678	BjuA039948
		BjuA035478	BjuA041225
		BjuA039278	BjuA041714
		BjuA039948	BjuA046467
		BjuA041225	BjuA047311
		BjuA047389	BjuB001305
		BjuB001305	BjuB012366
		BjuB012366	BjuB012368
		BjuB012368	BjuB012948
		BjuB014113	BjuB014115
		BjuB014803	BjuB029086
		BjuB029086	BjuB044274
		BjuB044852	BjuB044852
		BjuB048578	BjuB048578
		BjuB048899	BjuO009605
		BjuO009605	Brassica_juncea_newGene_11769
		Brassica_juncea_newGene_11769	Brassica_juncea_newGene_14532
		Brassica_juncea_newGene_17917	Brassica_juncea_newGene_21248
		Brassica_juncea_newGene_17920	Brassica_juncea_newGene_23182
		Brassica_juncea_newGene_21248
		Brassica_juncea_newGene_32
Flavone and flavonol biosynthesis	BjuA041352	BjuA041352	BjuA041352
	BjuA043933	BjuA043933	BjuA043933
	BjuA047311	BjuB013182	BjuA047311
	BjuB013182	BjuB033656	BjuB033656
	BjuB033656		BjuB044274

[truncated: 4 more sheets: table S11, table S12, table S13, table S14]
